# Supplementary material for: Non-malarial febrile illness: a systematic review of published aetiological studies and case reports from Southern Asia and South-eastern Asia, 1980–2015
Source: BMC Med. 2020 Sep 21;18:299. doi: 10.1186/s12916-020-01745-0 (PMC7504862; doi:10.1186/s12916-020-01745-0)
Supplement: Supplementary file 2 — Additional file 2. [file 12916_2020_1745_MOESM2_ESM.xlsx]

## Sheet: Risk of bias assesment
IDDO id	Publication	Study Title	Study Period	Study design	Diagnostic method(s)	Pathogen reported	number of +ve microorganisms	Overall classification of "Potential" risk of bias
263	Dhanoa-2009	Non-typhoidal Salmonella bacteraemia: epidemiology, clinical characteristics and its assocation with severe immunosuppression	2002-2006	Case Series	Culture	Bacteria	1	High
328	Katherason-2008	Baseline assessment of intensive care-acquired nosocomial infection surveillance three adult intensive care units in Malaysia	2003-2006	Case Series	Culture	Bacteria	4	High
1220	Litzow-2009	High frequency of multidrug-resistant gram-negative rods in 2 neonatal intensive care units in the Philippines	2003-2004	Case Series	Culture	Bacteria	8	High
1225	Ochiai-2005	Salmonella paratyphi A rates, Asia	2003-2004	Case Series	Culture	Bacteria	3	High
1250	Lim-1995	Bacteraemic infections in a neonatal intensive care unit--a nine-month survey	1991-1991	Case Series	Culture	Bacteria	10	High
1264	Likitnukul-2002	Appendicitis-like syndrome owing to mesenteric adenitis caused by Salmonella typhi	2002-2002	Case Series	Culture	Bacteria	1	High
1266	Pengsaa-1996	Risk factors for neonatal Klebsiella septicemia in Srinagarind Hospital	1987-1989	Case Series	Culture	Bacteria	1	High
1270	Treebupachatsakul-2006	Brain abscess due to Listeria monocytogenes: first case report in Thailand	2006-2006	Case Series	Culture	Bacteria	1	High
1271	Boo-1989	Pattern of neonatal septicemia in a Malaysian maternity hospital	1986-1987	Case Series	Culture	Bacteria	12	High
1283	Imran-2005	Early predictors of mortality in pneumococcal bacteraemia	2000-2001	Case Series	Culture	Bacteria	1	High
1284	Tuan-2015	Salmonella meningitis: a report from National Hue Central Hospital, Vietnam	2003-2008	Case Series	Culture	Bacteria	3	High
1287	Mahavanakul-2007	Invasive Erysipelothrix rhusiopathiae infection in Northeast Thailand.	2006-2006	Case Series	Culture	Bacteria	1	High
1288	Ong-2009	Severe community-acquired Acinetobacter baumannii pneumonia: an emerging highly lethal infectious disease in the Asia-Pacific	2007-2008	Case Series	Culture	Bacteria	1	High
1293	Apisarnthanarak-2005	Photo quiz. A Thai woman with fever and skin lesions	2005-2005	Case Series	Culture	Bacteria	1	High
1294	Apisarnthanarak-2008	Fulminant epiglottitis with evolution to necrotizing soft tissue infections and fasciitis due to Aeromonas hydrophila	2007-2007	Case Series	Culture	Bacteria	1	High
1295	Apisarnthanarak-2004	A 66-year-old Thai man with fever and abdominal pain	2004-2004	Case Series	Culture	Bacteria	1	High
1298	Ariza-2008	Cutaneous melioidosis and necrotizing fasciitis with pulmonary involvement in a chicken seller	2008-2008	Case Series	Culture	Bacteria	1	High
1299	Baker-2008	Fatal wound infection caused by Chromobacterium violaceum in Ho Chi Minh City, Vietnam	2008-2008	Case Series	Culture	Bacteria	1	High
1300	Balm-2012	Hot and steamy: outbreak of Bacillus cereus in Singapore associated with construction work and laundry practices	2010-2010	Case Series	Culture	Bacteria	1	High
1301	Basir-2012	Shewanella putrefaciens, a rare cause of splenic abscess	2009-2009	Case Series	Culture	Bacteria	1	High
1303	Boonyagars-2010	Meningitis and spondylodiscitis due to Streptococcus suis	2010-2010	Case Series	Culture	Bacteria	1	High
1304	Boonyasiri-2012	Pasteurella multocida and group G Streptococcus septicemia in a hereditary sensory and autonomic neuropathy type IV patient	2011-2011	Case Series	Culture	Bacteria	2	High
1305	Campbell-2013	A successful antimicrobial regime for Chromobacterium violaceum induced bacteremia	2013-2013	Case Series	Culture	Bacteria	1	High
1309	Chai-2011	Serratia septicaemia in pregnancy: further evidence of altered immune response to severe bacterial infection in pregnancy	2011-2011	Case Series	Culture	Bacteria	1	High
1313	Habib-2003	Community-acquired Klebsiella pneumoniae central nervous system infections in adults in Singapore	2001-2002	Case Series	Culture	Bacteria	1	High
1314	Habsah-2005	An outbreak of Pantoea spp. in a neonatal intensive care unit secondary to contaminated parenteral nutrition	2004-2004	Case Series	Culture	Bacteria	1	High
1316	Liew-2000	Bilateral central retinal artery occlusion as a complication of bilateral Klebsiella endogenous endophthalmitis	2000-2000	Case Series	Culture	Bacteria	1	High
1318	Momin-2011	Cytomegalovirus colitis in immunocompetent patients	2011-2011	Case Series	Culture	Bacteria	1	High
1322	Changpradub-2012	Campylobacter fetus septic arthritis and bacteremia in a thalassemic patient	2012-2012	Case Series	Culture	Bacteria	1	High
1325	Chesdachai-2014	Arcanobacterium pyogenes endocarditis: a case report and literature review	2011-2011	Case Series	Culture	Bacteria	1	High
1327	Chia-2008	Epidemiology and outcomes of community-onset methicillin-susceptible Staphylococcus aureus bacteraemia in a university hospital in Singapore	2005-2006	Case Series	Culture	Bacteria	1	High
1328	Chiew-1996	Candidal renal papillary necrosis: report of a case and review	1991-1991	Case Series	Culture	Bacteria	2	High
1329	Chim-2007	Aeromonas infection in critically ill burn patients	2003-2003	Case Series	Culture	Bacteria	1	High
1333	Chompoonuch-2009	Aeromonas hydrophila sepsis with septic embolism and rhabdomyolysis in a chronic iron overload haemodialysis patient treated with deferoxamine	2008-2008	Case Series	Culture	Bacteria	1	High
1334	Chong-2009	Invasive pneumococcal disease in Singapore children	1997-2004	Case Series	Culture	Bacteria	1	High
1335	Chong-2009	Infective endocarditis secondary to intravenous Subutex abuse	2005-2006	Case Series	Culture	Bacteria	1	High
1339	Choudhury-2013	Nonsurgical management of mitral valve endocarditis due to Cardiobacterium valvarum in a patient with a ventricular septal defect	2013-2013	Case Series	Culture	Bacteria	1	High
1341	De-2013	Outbreak of Burkholderia cepacia bloodstream infections traced to the use of Ringer lactate solution as multiple-dose vial for catheter flushing, Phnom Penh, Cambodia	2011-2011	Case Series	Culture	Bacteria	1	High
1342	Deris-2010	Clinical characteristics and outcomes of bacteraemic melioidosis in a teaching hospital in a northeastern state of Malaysia: a five-year review	2001-2005	Case Series	Culture	Bacteria	1	High
1343	Deris-2009	Non-O1, non-O139 Vibrio cholerae bacteraemia in splenectomised thalassaemic patient from Malaysia	2009-2009	Case Series	Culture	Bacteria	1	High
1344	Ding-2013	A case of mycotic aneurysm due to Burkholderia pseudomallei	2012-2012	Case Series	Culture	Bacteria	1	High
1345	Donsakul-2003	Streptococcus suis infection: clinical features and diagnostic pitfalls	1993-1999	Case Series	Culture	Bacteria	1	High
1349	Eskandarian-2013	Group B streptococcal bacteremia in a major teaching hospital in Malaysia: a case series of eighteen patients	2010-2011	Case Series	Culture	Bacteria	1	High
1352	Fongcom-2009	Streptococcus suis infection: a prospective study in Northern Thailand	2001-2002	Case Series	Culture	Bacteria	1	High
1354	Ganeswire-2003	Nosocomial outbreak of Enterobacter gergoviae bacteraemia in a neonatal intensive care unit	2000-2000	Case Series	Culture	Bacteria	1	High
1356	Gerona-2009	Salmonella infections in patients with systemic lupus erythematosus: a case series	2002-2009	Case Series	Culture	Bacteria	2	High
1357	Halder-1998	Neonatal meningitis and septicaemia caused by Burkholderia pseudomallei	1997-1997	Case Series	Culture	Bacteria	1	High
1361	Heng-2014	Urogenital melioidosis: a review of clinical presentations, characteristic and outcomes	2000-2013	Case Series	Culture	Bacteria	1	High
1363	Hsu-2010	Six cases of daptomycin-non-susceptible Staphylococcus aureus bacteraemia in Singapore	2010-2010	Case Series	Culture	Bacteria	1	High
1373	Jitmuang-2008	Human Chromobacterium violaceum infection in Southeast Asia: case reports and literature review	2002-2007	Case Series	Culture	Bacteria	1	High
1374	Johan-2013	Salmonella enteritidis ventriculitis	2013-2013	Case Series	Culture	Bacteria	1	High
1376	Kaitwatcharachai-2000	An outbreak of Burkholderia cepacia bacteremia in hemodialysis patients: an epidemiologic and molecular study	1997-1997	Case Series	Culture	Bacteria	1	High
1377	Ke-2012	Paediatric Chromobacterium violaceum in Cambodia: the first documented case	2012-2012	Case Series	Culture	Bacteria	1	High
1380	Kerdsin-2011	Sepsis and spontaneous bacterial peritonitis in Thailand	2007-2007	Case Series	Culture	Bacteria	1	High
1389	Koh-2002	Streptococcus bovis meningitis in a neonate with Ivemark syndrome	2002-2002	Case Series	Culture	Bacteria	1	High
1390	Komolpis-1999	Salmonella bacteremia: serotype distribution and antimicrobial susceptibility during 1991-1995	1991-1995	Case Series	Culture	Bacteria	1	High
1391	Kositapantawong-2011	Erysipelothrix rhusiopathiae bacteremia with rare manifestation of diffused cutaneous skin lesions	2010-2010	Case Series	Culture	Bacteria	1	High
1392	Yew-2015	Intracoronary blood sampling with a microcatheter for the diagnosis of giant infective coronary aneurysm: melioidosis of coronary artery mycotic aneurysm.	2015-2015	Case Series	Culture	Bacteria	1	High
1393	Kunakorn-1991	Man-to-man transmission of melioidosis	1990-1990	Case Series	Culture	Bacteria	1	High
1396	Kurup-2001	Infection of central nervous system by motile Enterococcus: first case report	1999-1999	Case Series	Culture	Bacteria	1	High
1398	Lan-2014	Two cases of bacteriemia caused by nontoxigenic, non-O1, non-O139 Vibrio cholerae isolates in Ho Chi Minh City, Vietnam	2013-2013	Case Series	Culture	Bacteria	1	High
1399	Laohapensang-2010	Mycotic abdominal aortic aneurysm due to Streptococcus suis: a case report	2008-2008	Case Series	Culture	Bacteria	1	High
1400	Laosombat-1996	Non-O:1 Vibrio cholerae septicemia in thalassemia patients	1996-1996	Case Series	Culture	Bacteria	1	High
1401	Lapphra-2014	First case report of brucellosis in a child in Thailand	2014-2014	Case Series	Culture	Bacteria	1	High
1406	Lee-2008	Two outbreaks of Burkholderia cepacia nosocomial infection in a neonatal intensive care unit	2002-2002	Case Series	Culture	Bacteria	1	High
1407	Lee-2000	Extra-intestinal non-typhoidal Salmonella infections in children	1978-1998	Case Series	Culture	Bacteria	1	High
1409	Leelaporn-2008	Francisella novicida bacteremia, Thailand	2007-2007	Case Series	Culture	Bacteria	1	High
1412	Liam-2001	Community-acquired pneumonia in patients requiring hospitalization	1997-1999	Case Series	Culture	Bacteria	1	High
1414	Lim-2001	Non-typhoidal salmonellosis in patients with systemic lupus erythematosus. A study of fifty patients and a review of the literature	1978-1998	Case Series	Culture	Bacteria	1	High
1415	Lim-2007	Melioidosis complicated by pericarditis	2007-2007	Case Series	Culture	Bacteria	1	High
1416	Limmahakhun-2013	Listeria monocytogenes brain abscess: two cases and review of the literature	2013-2013	Case Series	Culture	Bacteria	1	High
1417	Limmathurotsakul-2007	Variable presentation of neurological melioidosis in Northeast Thailand	2005-2005	Case Series	Culture	Bacteria	1	High
1418	Lin-1980	Acute septicemic melioidosis occurring in a child with acute lymphoblastic leukemia	1979-1979	Case Series	Culture	Bacteria	1	High
1419	Lin-1994	Corynebacterium diphtheriae endocarditis in an adult with congenital heart disease: a case report	1992-1992	Case Series	Culture	Bacteria	1	High
1422	Low-2003	Paediatric acute epiglottitis re-visited	1995-2001	Case Series	Culture	Bacteria	1	High
1424	Lulitanond-2015	Virulence genes and genotypes of Staphylococcus aureus from blood of Thai patients	2010-2011	Case Series	Culture	Bacteria	1	High
1427	Lumbiganon-1988	Neonatal melioidosis: a report of 5 cases	1984-1985	Case Series	Culture	Bacteria	1	High
1428	Luxsameesathaporn-2012	Vibrio cholerae non O1, non O139 septicemia in a 19-year-old woman with beta -thalassemia/hemoglobin E disease	2011-2011	Case Series	Culture	Bacteria	1	High
1430	Malaisri-2012	Infectious endocarditis cause by Abiotrophia defectiva	2011-2011	Case Series	Culture	Bacteria	1	High
1431	Manosuthi-2004	Case report: Brucellosis: a re-emerging disease in Thailand	2003-2003	Case Series	Culture	Bacteria	1	High
1437	Mukhopadhyay-2004	Bacteraemic melioidosis pneumonia: impact on outcome, clinical and radiological features	1977-2001	Case Series	Culture	Bacteria	1	High
1440	Raja-2007	Melioidotic septic arthritis: a case report and literature review	2006-2006	Case Series	Culture	Bacteria	1	High
1441	Nadiyah-2015	Post viper bite Pasteurella multocida necrotizing fasciitis complicates with septicaemia and renal failure	2015-2015	Case Series	Culture	Bacteria	1	High
1443	Narkwiboonwong-2011	Acute endocarditis caused by Streptococcus agalactiae	2011-2011	Case Series	Culture	Bacteria	1	High
1444	Nasir-2012	Melioidosis in acute cholangitis of diabetic patient: a forgotten diagnosis	2012-2012	Case Series	Culture	Bacteria	1	High
1445	Navacharoen-2009	Hearing and vestibular loss in Streptococcus suis infection from swine and traditional raw pork exposure in northern Thailand	2003-2007	Case Series	Culture	Bacteria	1	High
1446	Neo-2005	Pseudomonas necrotizing fasciitis in an immunocompetent infant	2005-2005	Case Series	Culture	Bacteria	1	High
1451	Nickerson-2009	Staphylococcus aureus bacteraemia in a tropical setting: patient outcome and impact of antibiotic resistance	2006-2007	Case Series	Culture	Bacteria	1	High
1455	Oh-1995	Bacteraemia caused by Rahnella aquatilis: report of two cases and review	1995-1995	Case Series	Culture	Bacteria	1	High
1458	Osiri-1997	Edwardsiella tarda bacteremia and septic arthritis in a patient with diabetes mellitus	1997-1997	Case Series	Culture	Bacteria	1	High
1464	Lumbiganon-1995	Clinical manifestations of melioidosis in children	1979-1993	Case Series	Culture	Bacteria	1	High
1465	Pagnarith-2010	Emergence of pediatric melioidosis in Siem Reap, Cambodia	2005-2008	Case Series	Culture	Bacteria	1	High
1466	Paitoonpong-2006	Brucellosis: the first case of King Chulalongkorn Memorial Hospital and review of the literature	2006-2006	Case Series	Culture	Bacteria	1	High
1467	Pancharoen-2002	Recurrent purpura fulminans associated with drug-resistant Streptococcus pneumoniae infection in an asplenic girl	1997-1997	Case Series	Culture	Bacteria	1	High
1468	Pancharoen-1999	Endocarditis caused by drug-resistant Streptococcus pneumoniae in a child	1996-1996	Case Series	Culture	Bacteria	1	High
1469	Pancharoen-2002	Endocarditis and pericarditis caused by Salmonella paratyphi A: two case reports and review of the literature	1996-1996	Case Series	Culture	Bacteria	1	High
1473	Pancharoen-1998	Meningococcal infection in children	1996-1997	Case Series	Culture	Bacteria	1	High
1475	Pancharoen-2001	Typhoid glomerulonephritis in a child: a rare complication of typhoid fever	2000-2000	Case Series	Culture	Bacteria	1	High
1476	Pande-2011	Melioidosis of the extremities in Brunei Darussalam	2001-2007	Case Series	Culture	Bacteria	1	High
1477	Patijanasoontorn-1992	Hospital acquired Janthinobacterium lividum septicemia in Srinagarind Hospital	1986-1988	Case Series	Culture	Bacteria	1	High
1481	Phetsouvanh-2008	Fatal bacteremia due to immotile Vibrio cholerae serogroup O21 in Vientiane, Laos - a case report	2006-2006	Case Series	Culture	Bacteria	1	High
1482	Phetsouvanh-2001	Melioidosis and Pandora's box in the Lao People's Democratic Republic	1999-1999	Case Series	Culture	Bacteria	1	High
1485	Phongsamart-2005	The first pediatric case of Staphylococcus aureus with heterogenous resistant to vancomycin endocarditis in Thailand	2002-2002	Case Series	Culture	Bacteria	1	High
1488	Phuong-2008	Clinical and microbiological features of melioidosis in northern Vietnam	1997-2005	Case Series	Culture	Bacteria	1	High
1490	Pitt-2007	Recurrent melioidosis: possible role of infection with multiple strains of Burkholderia pseudomallei	1992-1993	Case Series	Culture	Bacteria	1	High
1491	Pocock-2014	Septic arthritis of the hip in a Cambodian child caused by multidrug-resistant Salmonella enterica serovar Typhi with intermediate susceptibility to ciprofloxacin treated with ceftriaxone and azithromycin	2014-2014	Case Series	Culture	Bacteria	1	High
1492	Poh-2006	Epidemiology and clinical outcome of enterococcal bacteraemia in an acute care hospital.	1999-2001	Case Series	Culture	Bacteria	1	High
1493	Pohan-2004	Clinical and laboratory manifestations of typhoid fever at Persahabatan Hospital, Jakarta.	1997-1999	Case Series	Culture	Bacteria	2	High
1498	Porter-2014	Acinetobacter bacteraemia in Thailand: evidence for infections outside the hospital setting	2005-2008	Case Series	Culture	Bacteria	1	High
1501	Pruekprasert-2001	Septicemic melioidosis following near drowning	2001-2001	Case Series	Culture	Bacteria	1	High
1503	Punpanich-2001	Invasive meningococcal infection in children: a review over a 12-year period (1988-1999)	1988-1999	Case Series	Culture	Bacteria	1	High
1505	Punpanich-2012	Pasteurella (Mannheimia) haemolytica septicemia in an infant: a case report	2010-2010	Case Series	Culture	Bacteria	1	High
1506	Puthucheary-1992	Septicaemic melioidosis: a review of 50 cases from Malaysia	1976-1991	Case Series	Culture	Bacteria	1	High
1507	Puthucheary-2006	Rhodococcus equi--an emerging human pathogen in immunocompromized hosts: a report of four cases from Malaysia	2002-2005	Case Series	Culture	Bacteria	1	High
1508	Puwanant-2006	Neonatal septicemia due to Pasteurella multocida: the first case report in Thailand	2006-2006	Case Series	Culture	Bacteria	1	High
1510	Reechaipichitkul-2004	Pulmonary melioidosis presenting with right paratracheal mass	2004-2004	Case Series	Culture	Bacteria	1	High
1512	Riengchan-2011	Septicemic melioidosis and multiple splenic abscesses in a patient who lives in Bangkok	2011-2011	Case Series	Culture	Bacteria	1	High
1514	Ruangchan-2012	Community-acquired Acinetobacter baumannii pneumonia	2012-2012	Case Series	Culture	Bacteria	1	High
1515	Rutjanawech-2011	Streptococcus pasteurianus mycotic aneurysm of the left common iliac artery: uncommon manifestation of an unusual pathogen	2011-2011	Case Series	Culture	Bacteria	1	High
1517	Sirinavin-2001	Systemic nontyphoidal Salmonella infection in normal infants in Thailand.	1978-1998	Case Series	Culture	Bacteria	1	High
1520	Tan-1998	Group B Streptococcal septicaemia/meningitis in neonates in a Singapore teaching hospital	1995-1996	Case Series	Culture	Bacteria	1	High
1521	Tan-2007	Arcanobacterium haemolyticum bacteraemia and soft-tissue infections: case report and review of the literature	2005-2005	Case Series	Culture	Bacteria	1	High
1522	Tangkitwanitjaroen-2013	Cellulitis as a presentation of septicemic melioidosis	2012-2012	Case Series	Culture	Bacteria	1	High
1524	Vlieghe-2013	Increase in Salmonella enterica serovar Paratyphi A infections in Phnom Penh, Cambodia, January 2011 to August 2013	2011-2013	Case Series	Culture	Bacteria	1	High
1525	Wang-1993	Melioidosis pneumonia and blast injury	1993-1993	Case Series	Culture	Bacteria	1	High
1527	Chan-1998	Bacterial infection of central venous catheters in short-term total parenteral nutrition	1998-1998	Case Series	Culture	Bacteria	6	High
1533	Chong-1998	Infections in acute lymphoblastic leukaemia	1986-1995	Case Series	Culture	Bacteria	7	High
1534	Jitsurong-2006	Prevalence of extended-spectrum beta-lactamases (ESBLs) produced in blood isolates of gram-negative bacteria in a teaching hospital in Southern Thailand	2004-2004	Case Series	Culture	Bacteria	16	High
1537	Sam-2006	Melioidosis in children from Kuala Lumpur, Malaysia	1976-2005	Case Series	Culture	Bacteria	1	High
1547	Siti-2013	Ochrobactrum anthropi catheter-related bloodstream infection: the first case report in malaysia.	2012-2012	Case Series	Culture	Bacteria	1	High
1548	Slesak-2009	Fatal Chromobacterium violaceum septicaemia in northern Laos, a modified oxidase test and post-mortem forensic family G6PD analysis	2008-2008	Case Series	Culture	Bacteria	1	High
1549	Sng-2008	Risk factors for endogenous Klebsiella endophthalmitis in patients with Klebsiella bacteraemia: a case-control study	2004-2005	Case Series	Culture	Bacteria	1	High
1550	Sng-2005	Heterogeneous vancomycin-resistant Staphylococcus aureus (hetero-VISA) in Singapore	2001-2001	Case Series	Culture	Bacteria	1	High
1551	Soon-2011	Pediatric subperiosteal orbital abscess secondary to acute sinusitis: a 5-year review	2004-2009	Case Series	Culture	Bacteria	1	High
1553	Srifuengfung-2007	Roseomonas gilardii subsp. rosea, a pink bacterium associated with bacteremia: the first case in Thailand	2007-2007	Case Series	Culture	Bacteria	1	High
1554	Suankratay-2001	Non-serogroup O:1 Vibrio cholerae bacteremia and cerebritis	2000-2000	Case Series	Culture	Bacteria	1	High
1556	Sungkanuparph-2000	Roseomonas bacteremia as a cause of febrile neutropenia: a case report	2000-2000	Case Series	Culture	Bacteria	1	High
1560	Thaisiam-2014	Rare manifestations of Streptococcus pneumoniae infection; the first case report in Thailand and literature review of pneumococcal endophthalmitis and endocarditis	2014-2014	Case Series	Culture	Bacteria	1	High
1563	Tungsathapornpong-2001	Severe Pseudomonas aeruginosa sepsis in a child with X-linked agammaglobulinemia	2001-2001	Case Series	Culture	Bacteria	1	High
1564	Turner-2012	Aeromonas spp. bacteremia in pregnant women, Thailand-Myanmar border, 2011	2011-2011	Case Series	Culture	Bacteria	2	High
1565	Upapan-2014	Erysipelothrix rhusiopathiae bacteremia without endocarditis associated with psoas abscess: the first case report in Thailand	2014-2014	Case Series	Culture	Bacteria	1	High
1568	Vilaichone-2002	Spontaneous bacterial peritonitis caused by Streptococcus bovis: case series and review of the literature.	2002-2002	Case Series	Culture	Bacteria	1	High
1571	Vitug-2006	Group A streptococcal septic vasculitis in a child with dengue hemorrhagic fever	2009-2009	Case Series	Culture	Bacteria	1	High
1572	Wanvarie-1984	Melioidosis: certain interesting presentations and treatment	1983-1983	Case Series	Culture	Bacteria	1	High
1581	Zarina-2005	Case report post-splenectomy sepsis in thalassemic patients	2005-2005	Case Series	Culture	Bacteria	1	High
1582	Anuntagool-2000	Monoclonal antibody-based rapid identification of Burkholderia pseudomallei in blood culture fluid from patients with community-acquired septicaemia	1998-1998	Case Series	Culture	Bacteria	1	High
1588	Basri-2015	Burden of bacterial meningitis: a retrospective review on laboratory parameters and factors associated with death in meningitis, kelantan malaysia	2004-2011	Case Series	Culture	Bacteria	5	High
1589	van-1999	Outcome in three groups of patients with typhoid fever in Indonesia between 1948 and 1990	1948-1990	Case Series	Culture	Bacteria	1	High
1594	Capeding-2013	Prospective surveillance study of invasive pneumococcal disease among urban children in the Philippines	2007-2009	Case Series	Culture	Bacteria	1	High
1595	Capeding-1994	Etiology of acute lower respiratory infection in Filipino children under five years	1990-1992	Case Series	Culture	Bacteria	7	High
1596	Chaikittisuk-2003	Methicillin-resistant Staphylococcus aureus infections in children at Queen Sirikit National Institute of Child Health	1998-2002	Case Series	Culture	Bacteria	1	High
1598	Chaiwarith-2011	Streptococcus agalactiae in adults at Chiang Mai University Hospital: a retrospective study	2006-2007	Case Series	Culture	Bacteria	1	High
1604	Emary-2012	Enteric fever in Cambodian children is dominated by multidrug-resistant H58 Salmonella enterica serovar Typhi with intermediate susceptibility to ciprofloxacin	2007-2011	Case Series	Culture	Bacteria	3	High
1606	Hortiwakul-2012	Nosocomial bloodstream infection in Songklanagarind Hospital: outcome and factors influencing prognosis	2008-2008	Case Series	Culture	Bacteria	10	High
1608	Kanitsap-1999	Outcome of febrile neutropenia in patients with leukemia and lymphoma in Siriraj hospital	1998-1998	Case Series	Culture	Bacteria	10	High
1622	Lee-2005	Focal non-typhoidal Salmonella infections from a single center in Malaysia	1993-2002	Case Series	Culture	Bacteria	1	High
1623	Lee-2003	Antimicrobial susceptibility and distribution of non-typhoidal Salmonella serovars isolated in Malaysian children	1991-1999	Case Series	Culture	Bacteria	1	High
1625	Leepethacharat-2007	Acinetobacter baumannii infection and colonization among pediatric patients at Chiang Mai University Hospital	2002-2003	Case Series	Culture	Bacteria	1	High
1634	Phe-2013	Does HIV status affect the aetiology, bacterial resistance patterns and recommended empiric antibiotic treatment in adult patients with bloodstream infection in Cambodia?	2009-2011	Case Series	Culture	Bacteria	15	High
1642	Punpanich-2012	Invasive Salmonellosis in urban Thai children: a ten-year review	2001-2010	Case Series	Culture	Bacteria	1	High
1644	Moehario-2009	Trends in antimicrobial susceptibility of Gram-negative bacteria isolated from blood in Jakarta from 2002 to 2008	2002-2008	Case Series	Culture	Bacteria	8	High
1651	Nickerson-2006	Meticillin-resistant Staphylococcus aureus in rural Asia	2003-2004	Case Series	Culture	Bacteria	3	High
1652	Niduvaje-2006	Early neonatal streptococcal infection	1999-2000	Case Series	Culture	Bacteria	1	High
1657	Rozaidi-2001	The incidence of nosocomial infection in the Intensive Care Unit, Hospital Universiti Kebangsaan Malaysia: ICU-acquired nosocomial infection surveillance program 1998-1999	1998-1999	Case Series	Culture	Bacteria	10	High
1659	Wiwanitkit-2002	Causative agents of liver abscess in those with liver cirrhosis: a 10-year case review of hospitalized patients in Thailand	1992-2001	Case Series	Culture	Bacteria	3	High
1660	Wiwatworapan-2008	Non-O1/non-O139 Vibrio cholerae septicemia with peritonitis	2007-2007	Case Series	Culture	Bacteria	1	High
1661	Yousuf-2006	Infective endocarditis in the East coast of peninsular Malaysia: A two year retrospective survey from Kuantan.	2000-2002	Case Series	Culture	Bacteria	1	High
1668	Sangthawan-2003	Prevalence and clinical significance of community-acquired penicillin-resistant pneumococcal pneumonia in Thailand	1998-2001	Case Series	Culture	Bacteria	1	High
1670	Srifuengfung-2005	Salmonella meningitis and antimicrobial susceptibilities	1994-2001	Case Series	Culture	Bacteria	5	High
1673	Teo-1997	Post-caesarean septicaemia in Kandang Kerbau Hospital, Singapore, 1993-1995	1993-1995	Case Series	Culture	Bacteria	6	High
1680	Visudhiphan-1998	Salmonella meningitis in Thai infants: clinical case reports	1988-1996	Case Series	Culture	Bacteria	1	High
1681	Vlieghe-2011	Melioidosis, phnom penh, Cambodia	2007-2010	Case Series	Culture	Bacteria	1	High
1685	Zarina-2010	Spectrum of infections in splenectomised thalassaemia patients	2006-2007	Case Series	Culture	Bacteria	8	High
1722	Likitnukul-1994	Systemic Haemophilus influenzae disease in Thai children	1980-1992	Case Series	Culture	Bacteria	1	High
1796	Sippel-1989	Indirect immunoglobulin G (IgG) and IgM enzyme-linked immunosorbent assays (ELISAs) and IgM capture ELISA for detection of antibodies to lipopolysaccharide in adult typhoid fever patients in Pakistan	1986-1988	Case Series	Culture	Bacteria	1	High
1812	Barman-2011	Melioidosis: a case report	2011-2011	Case Series	Culture	Bacteria	1	High
1822	Beena-2010	Spectrum of melioidosis in the suburbs of Mangalore, S West Coast of India	2010-2010	Case Series	Culture	Bacteria	1	High
1823	Behera-2012	Ceftazidime resistance in Burkholderia pseudomallei: first report from India	2012-2012	Case Series	Culture	Bacteria	1	High
1874	Choudhary-2013	Antimicrobial susceptibility of Salmonella enterica serovars in a tertiary care hospital in southern India	2009-2011	Case Series	Culture	Bacteria	3	High
1875	Choudhry-1992	Etiology of febrile episodes in children with acute lymphocytic leukaemia	1988-1989	Case Series	Culture	Bacteria	11	High
1885	Dar-1992	Multidrug resistant Salmonella typhi in Delhi	1990-1990	Case Series	Culture	Bacteria	1	High
1896	Deepak-2003	Brucella isolated from bone marrow	2000-2000	Case Series	Culture	Bacteria	1	High
1910	Dutta-2001	Atypical manifestations of typhoid fever	1993-2000	Case Series	Culture	Bacteria	1	High
1917	Garg-2011	Sacroiliitis caused by Salmonella typhi: a case report	2010-2010	Case Series	Culture	Bacteria	1	High
1925	Girija-2012	Acute brucellosis in a young adult	2012-2012	Case Series	Culture	Bacteria	1	High
1936	Gupta-1985	Current clinical patterns of typhoid fever: a prospective study	1982-1984	Case Series	Culture	Bacteria	2	High
1959	Jagadish-1994	Hepatic manifestations in typhoid fever	1993-1993	Case Series	Culture	Bacteria	1	High
1967	Jesudason-2003	Septicaemic melioidosis in a tertiary care hospital in south India	1993-2002	Case Series	Culture	Bacteria	1	High
1977	Kabra-2000	Multidrug-resistant typhoid fever	2000-2000	Case Series	Culture	Bacteria	1	High
1995	Karthikeyan-1992	Typhoid fever and nephrotic syndrome: an unusual association	1992-1992	Case Series	Culture	Bacteria	1	High
2015	Vidyalakshmi-2008	Tuberculosis mimicked by melioidosis	2005-2007	Case Series	Culture	Bacteria	1	High
2027	Trivedi-2010	Case report and pathological result based study on Typhoid patients	2008-2009	Case Series	Culture	Bacteria	1	High
2059	Shetty-2008	Cellulitis with multiple abscesses in leg due to Burkholderia pseudomallei infection - A case report	2008-2008	Case Series	Culture	Bacteria	1	High
2079	Rohith-2009	False-positive widal in melioidosis	2009-2009	Case Series	Culture	Bacteria	1	High
2110	Praharaj-2012	Fatal meningitis caused by vancomycin-resistant enterococci: report of two cases from south India	2012-2012	Case Series	Culture	Bacteria	1	High
2125	Noyal-2009	Neonatal melioidosis: a case report from India	2009-2009	Case Series	Culture	Bacteria	1	High
2194	Kuruvilla-1998	Bacterial profile of sepsis in a neonatal unit in south India	1999-2003	Case Series	Culture	Bacteria	1	High
2201	Luby-1998	Risk factors for typhoid fever in an endemic setting, Karachi, Pakistan	1994-1994	Case Series	Culture	Bacteria	1	High
2269	Malla-2005	Epidemiology of typhoid and paratyphoid fever in Kathmandu: two years study and trends of antimicrobial resistance	2002-2004	Case Series	Culture	Bacteria	2	High
2275	Mathew-1999	Surgical presentation of melioidosis in India	1995-1998	Case Series	Culture	Bacteria	1	High
2277	Mathura-2003	Clinical profile of typhoid patients	2002-2003	Case Series	Culture	Bacteria	1	High
2297	Passi-1997	A 12-year-old boy with fever and blue ears	1996-1996	Case Series	Culture	Bacteria	1	High
2312	Rajajee-1995	Patterns of resistant Salmonella typhi infection in infants	1991-1992	Case Series	Culture	Bacteria	1	High
2323	Saravu-2010	Melioidosis in southern India: epidemiological and clinical profile	2001-2007	Case Series	Culture	Bacteria	1	High
2325	Sehgal-2000	Lai-like leptospira from the Andaman Islands	1995-1995	Case Series	Culture	Bacteria	1	High
2335	Sharma-1997	Enteric fever in outpatients: clinical observations in a time of emerging resistance	1992-1992	Case Series	Culture	Bacteria	3	High
2338	Shetty-1999	Typhoid hepatitis in children	1990-1992	Case Series	Culture	Bacteria	1	High
2347	Subbalaxmi-2011	Burkholderia pseudomallei: an uncommon cause of bacteraemic pneumonia in a diabetic	2010-2010	Case Series	Culture	Bacteria	1	High
2351	Tamilarasu-2005	Clinical outcomes in typhoid fever: adverse impact of infection with nalidixic acid-resistant Salmonella typhi	2001-2003	Case Series	Culture	Bacteria	1	High
2369	Mathura-2005	Study of clinical profile and antibiotic sensitivity pattern in culture positive typhoid fever cases	2004-2005	Case Series	Culture	Bacteria	1	High
2370	Mirza-1993	Plasmid encoded multi-drug resistance in Salmonella typhi from Pakistan	1990-1991	Case Series	Culture	Bacteria	1	High
2428	Choo-1988	Typhoid fever in hospitalized children in Kelantan, Malaysia	1988-1988	Case Series	Culture	Bacteria	1	High
2463	Chua-2006	Fatal bacteraemic pneumonia due to community-acquired methicillin-resistant Staphylococcus aureus.	2006-2006	Case Series	Culture	Bacteria	1	High
2466	Hassan-1993	Fatal Chromobacterium violaceum septicaemia.	1990-1990	Case Series	Culture	Bacteria	1	High
2467	Hassan-2010	Incidence, risk factors and clinical epidemiology of melioidosis: a complex socio-ecological emerging infectious disease in the Alor Setar region of Kedah, Malaysia.	2005-2005	Case Series	Culture	Bacteria	1	High
2468	Heng-1998	Epidemiological surveillance of melioidosis in Singapore.	1989-1996	Case Series	Culture	Bacteria	1	High
2470	How-2005	Pediatric melioidosis in Pahang, Malaysia.	2000-2003	Case Series	Culture	Bacteria	1	High
2471	How-2005	Melioidosis in Pahang, Malaysia.	2000-2003	Case Series	Culture	Bacteria	1	High
2472	Indarso-2008	Outbreak of neonatal cellulites and septicemia caused by Salmonella worthington	2002-2003	Case Series	Culture	Bacteria	1	High
2474	Jamulitrat-1994	Factors affecting mortality outcome and risk of developing nosocomial bloodstream infection.	1990-1991	Case Series	Culture	Bacteria	11	High
2477	Kandasamy-2007	Paediatric melioidosis with septic shock in a previously-well child.	2007-2007	Case Series	Culture	Bacteria	1	High
2478	Kerdsin-2009	Clonal dissemination of human isolates of Streptococcus suis serotype 14 in Thailand.	2006-2008	Case Series	Culture	Bacteria	1	High
2479	Laosombat-1983	Unusual manifestations of Salmonella infection.	1980-1980	Case Series	Culture	Bacteria	1	High
2481	Liam-1993	Septicaemic pulmonary melioidosis with cutaneous pustules.	1993-1993	Case Series	Culture	Bacteria	1	High
2483	Lim-1994	Neonatal meningitis due to non-encapsulated Haemophilus influenzae in a set of twins--a case report.	1987-1987	Case Series	Culture	Bacteria	1	High
2484	Lim-1999	Ischaemic hepatitis in an elderly woman.	1998-1998	Case Series	Culture	Bacteria	1	High
2486	Lim-1999	Fulminant necrotising fasciitis caused by Vibrio parahaemolyticus.	1999-1999	Case Series	Culture	Bacteria	1	High
2488	Low-2005	Mycotic aneurysm due to Burkholderia pseudomallei infection: case reports and literature review.	1992-2003	Case Series	Culture	Bacteria	1	High
2493	Malik-2001	Typhoid fever in Malaysian children.	1993-1998	Case Series	Culture	Bacteria	1	High
2494	Musikatavorn-2011	Risk factors of extended-spectrum beta-lactamase-producing Enterobacteriaceae bacteremia in Thai emergency department: A retrospective case-control study	2007-2008	Case Series	Culture	Bacteria	2	High
2497	Nakwan-2012	Clinical features, risk factors, and outcome of carbapenem-resistant Acinetobacter baumannii bacteremia in a Thai neonatal intensive care unit	2005-2010	Case Series	Culture	Bacteria	1	High
2500	Nik-1999	Epidemiology of Haemophilus influenzae invasive disease in hospitalised Kelantanese children, 1985-1994.	1985-1994	Case Series	Culture	Bacteria	2	High
2503	Pongrithsukda-1988	Childhood melioidosis in northeastern Thailand.	1988-1988	Case Series	Culture	Bacteria	1	High
2505	Puthucheary-1987	Methicillin resistant Staphylococcus aureus--first case of bacteremia in the University Hospital, Kuala Lumpur.	1986-1986	Case Series	Culture	Bacteria	1	High
2506	Puthucheary-1981	Acute septicaemic melioidosis: a report of seven cases.	1976-1979	Case Series	Culture	Bacteria	1	High
2507	Puthucheary-1984	The spectrum of clinical conditions associated with 40 cases of Haemophilus bacteremia.	1971-1979	Case Series	Culture	Bacteria	1	High
2508	Raja-2008	Cases of melioidosis in a university teaching hospital in Malaysia.	1995-2005	Case Series	Culture	Bacteria	1	High
2509	Raja-2006	Invasive meningococcal disease in the University of Malaya Medical Centre, Kuala Lumpur, Malaysia.	1987-2004	Case Series	Culture	Bacteria	1	High
2511	Sagin-1994	Chromobacterium violaceum septicaemia in Malaysia.	1993-1993	Case Series	Culture	Bacteria	1	High
2512	Sirinavin-2003	Pediatric invasive pneumococcal disease in a teaching hospital in Bangkok.	1971-2000	Case Series	Culture	Bacteria	1	High
2514	Tanphaichitra-1989	Tropical disease in the immunocompromised host: melioidosis and pythiosis.	1975-1987	Case Series	Culture	Bacteria	1	High
2515	Trikalsaransukh-1986	Salmonella aortitis at Ramathibodi Hospital, Bangkok, Thailand.	1983-1983	Case Series	Culture	Bacteria	1	High
2516	Vandepitte-2014	Clinical outcomes of children with carbapenem-resistant Acinetobacter baumannii bacteremia.	2005-2010	Case Series	Culture	Bacteria	1	High
2518	Waiwarawooth-2008	Epidemiology and clinical outcome of melioidosis at Chonburi Hospital, Thailand	2001-2006	Case Series	Culture	Bacteria	1	High
2519	Wangkaew-2006	Streptococcus suis infection: a series of 41 cases from Chiang Mai University Hospital.	2000-2002	Case Series	Culture	Bacteria	1	High
2520	Wangsomboonsiri-2008	Streptococcus suis infection and risk factors for mortality.	2005-2007	Case Series	Culture	Bacteria	1	High
2525	Yee-1988	Melioidosis, the great mimicker: a report of 10 cases from Malaysia.	1981-1986	Case Series	Culture	Bacteria	1	High
2527	Deris-2009	The prevalence and risk factors of nosocomial Acinetobacter blood stream infections in tertiary teaching hospital in north-eastern Malaysia.	2009-2009	Case Series	Culture	Bacteria	2	High
2528	Achana-1985	Acute Pseudomonas pseudomallei pneumonia and septicemia following aspiration of contaminated water: a case report.	1984-1984	Case Series	Culture	Bacteria	1	High
2529	Anekthananon-2001	Community-acquired Klebsiella bacteremia	1999-2000	Case Series	Culture	Bacteria	1	High
2530	Anunnatsiri-2011	Risk factors and clinical outcomes of multidrug-resistant Acinetobacter baumannii bacteremia at a university hospital in Thailand.	2005-2007	Case Series	Culture	Bacteria	1	High
2531	Anunnatsiri-2012	Risk factors and clinical outcomes of extended spectrum beta-lactamase (ESBL)-producing Escherichia coli septicemia at Srinagarind University Hospital, Thailand.	2005-2006	Case Series	Culture	Bacteria	1	High
2537	Chiew-1994	Five cases of high-level aminoglycoside resistant enterococcal septicaemia in Singapore.	1992-1992	Case Series	Culture	Bacteria	1	High
2538	Chinapha-2010	Severe pneumonia and respiratory failure from influenza A/H1N1 2009 coinfected with Streptococcus pneumoniae bacteremia in a pregnant woman	1999-1999	Case Series	Culture	Bacteria	1	High
2540	Chong-1997	Case report and review of Chromobacterium sepsis--a gram-negative sepsis mimicking melioidosis.	1995-1995	Case Series	Culture	Bacteria	1	High
2544	Kiratisin-2012	Vibrio vulnificus septicemia in Thailand: a 12-year case series and report of two fatal massive rhabdomyolysis cases	1997-2008	Case Series	Culture	Bacteria	1	High
2548	Lim-1983	A clinical evaluation of positive blood cultures and bacteremia.	1982-1982	Case Series	Culture	Bacteria	11	High
2549	Loo-2015	Microbiology and audit of vascular access-associated bloodstream infections in multi-ethnic Asian hemodialysis patients in a tertiary hospital.	2011-2012	Case Series	Culture	Bacteria	15	High
2550	Venkatachalam-2014	Multidrug-resistant gram-negative bloodstream infections among residents of long-term care facilities.	2007-2009	Case Series	Culture	Bacteria	6	High
2551	Deris-2010	Relapse typhoid fever in North-eastern state in Malaysia	2005-2005	Case Series	Culture	Bacteria	1	High
2579	Sastroasmoro-1989	Bacterial endocarditis in children: clinical and laboratory findings, and the role of echocardiography in its diagnosis and management.	1987-1989	Case Series	Culture	Bacteria	6	High
2589	Louthrenoo-2014	Streptococcus agalactiae: an emerging cause of septic arthritis.	1990-2010	Case Series	Culture	Bacteria	1	High
2652	Choo-1988	Neonatal septicaemia in Kelantan, Malaysia.	1985-1986	Case Series	Culture	Bacteria	8	High
2655	Chan-2001	Listeria meningoencephalitis: two cases and a review of the literature.	2001-2001	Case Series	Culture	Bacteria	1	High
2656	Oh-2001	Shigella septicaemia in adults: report of two cases and mini-review.	2001-2001	Case Series	Culture	Bacteria	1	High
2662	Tee-2002	Epidemiology of beta-haemolytic group G streptococcal bacteraemia in Singapore (1996 to 1998).	1994-1997	Case Series	Culture	Bacteria	4	High
2665	Chotpitayasunondh-1994	Bacterial meningitis in children: etiology and clinical features, an 11-year review of 618 cases.	1980-1990	Case Series	Culture	Bacteria	10	High
2714	Abbasi-2011	Evaluation of the current trend of nalidixic acid susceptibility in typhoidal Salmonellae; a marker of therapeutic failure for the fluoroquinolones	2006-2009	Case Series	Culture	Bacteria	1	High
2734	Mokta-2010	Neonatal listeriosis: a case report from sub-Himalayas.	2010-2010	Case Series	Culture	Bacteria	1	High
2743	Aggarwal-2013	Meningitis due to Neisseria meningitidis serogroup B in India.	2012-2012	Case Series	Culture	Bacteria	1	High
2781	Ansari-2014	Threat of drug resistant Staphylococcus aureus to health in Nepal	2010-2012	Case Series	Culture	Bacteria	1	High
2784	Antony-2011	An outbreak of neonatal septicaemia by Enterobacter cloacae	2010-2010	Case Series	Culture	Bacteria	1	High
2788	Appannanavar-2014	Shigellemia in a post renal transplant patient: a case report and literature review.	2010-2010	Case Series	Culture	Bacteria	1	High
2791	Arora-2011	Salmonella enteritidis from a case of fever with thrombocytopenia.	2009-2009	Case Series	Culture	Bacteria	1	High
2792	Arora-2009	Fatal Salmonella Typhimurium septicaemia in a severely malnourished child.	2008-2008	Case Series	Culture	Bacteria	1	High
2793	Arora-2008	Ochrobactrum anthropi septicaemia.	2007-2007	Case Series	Culture	Bacteria	1	High
2796	-2013	A multi centre laboratory study of Gram negative bacterial blood stream infections in Sri Lanka.	2009-2010	Case Series	Culture	Bacteria	10	High
2803	Jindal-2015	Staphylococcus schleiferi meningitis in a child.	2014-2014	Case Series	Culture	Bacteria	1	High
2812	Maini-2014	Neonatal Septicemia Caused by Salmonella paratyphi A in Two Nonbreast Fed Babies: Report from a Rural Teaching Hospital in India	2015-2015	Case Series	Culture	Bacteria	1	High
2817	Barman-2013	Clinically lesser known entity in India: A Report of two cases of Melioidosis.	2012-2012	Case Series	Culture	Bacteria	1	High
2820	Basu-2001	An unusual case of neonatal brain abscess following Klebsiella pneumoniae septicemia.	2000-2000	Case Series	Culture	Bacteria	1	High
2834	Bhatawadekar-2011	Brevundimonas vesicularis bacteremia: a rare case report in a female infant.	2009-2009	Case Series	Culture	Bacteria	1	High
2842	Bhattacharyya-2012	Small Colony variants of Staphylococcus aureus isolated from a patient with infective endocarditis: a case report and review of the literature.	2010-2010	Case Series	Culture	Bacteria	1	High
2845	Bhatti-1998	Bacterial isolates from neutropenic febrile pediatric patients and their sensitivity patterns to antibiotics.	1990-1996	Case Series	Culture	Bacteria	10	High
2850	Bhutta-1991	Neonatal sepsis in Pakistan. Presentation and pathogens.	1986-1989	Case Series	Culture	Bacteria	13	High
2851	Bhutta-1992	Eradication of a multiple drug resistant Salmonella paratyphi A causing meningitis with ciprofloxacin.	1991-1991	Case Series	Culture	Bacteria	1	High
2852	Govind-2012	Haemophilus parainfluenzae: report of an unusual cause of neonatal sepsis and a literature review.	2010-2010	Case Series	Culture	Bacteria	1	High
2853	Bomb-2007	Endocarditis due to Chryseobacterium meningosepticum.	2006-2006	Case Series	Culture	Bacteria	1	High
2859	Burney-1998	The spectrum of bacterial infections in febrile neutropenic patients: effect on empiric antibiotic therapy.	1995-1997	Case Series	Culture	Bacteria	16	High
2872	Chandel-2011	Extended-spectrum b-lactamase-producing Gram-negative bacteria causing neonatal sepsis in India in rural and urban settings	2002-2005	Case Series	Culture	Bacteria	2	High
2893	Chhetri-2011	Clinical profile of invasive pneumococcal diseases in Patan Hospital, Nepal.	2007-2009	Case Series	Culture	Bacteria	1	High
2908	Dass-2013	Invasive meningococcal infection: analysis of 110 cases from a tertiary care centre in North East India.	2008-2009	Case Series	Culture	Bacteria	1	High
2913	Datta-2012	Secondary Peritonitis Caused by Streptomyces viridis	2011-2011	Case Series	Culture	Bacteria	1	High
2914	De-2010	Isolation of Streptobacillus moniliformis from the blood of a child with acute lymphoblastic leukaemia.	2009-2009	Case Series	Culture	Bacteria	1	High
2920	Devi-2011	Bacteremia due to Rhodococcus equi in an immunocompetent infant.	2009-2009	Case Series	Culture	Bacteria	1	High
2923	Dewan-2009	Isolated cerebellar ataxia: an early neurological complication of enteric fever.	2008-2008	Case Series	Culture	Bacteria	1	High
2926	Dhawan-2001	Group B streptococcal bacteremia in an adult: a case report from India.	2000-2000	Case Series	Culture	Bacteria	1	High
2928	Dias-2014	Listeria monocytogenes meningitis in an elderly, alcoholic male	2013-2013	Case Series	Culture	Bacteria	1	High
2931	Sur-2007	Comparisons of predictors for typhoid and paratyphoid fever in Kolkata, India.	2003-2003	Case Series	Culture	Bacteria	2	High
2936	Duggal-2013	Cupriavidus pauculus (Ralstonia paucula) concomitant meningitis and septicemia in a neonate: first case report from India.	2012-2012	Case Series	Culture	Bacteria	1	High
2937	Durrani-1995	Typhoid hepatitis.	1989-1994	Case Series	Culture	Bacteria	1	High
2943	Dwivedi-2008	Aeromonas caviae septicemia in immunocompetent gastrointestinal carriers.	2008-2008	Case Series	Culture	Bacteria	1	High
2946	Eshwara-2014	Corynebacterium minutissimum infecting pseudomeningocele: a rare case.	2011-2011	Case Series	Culture	Bacteria	1	High
2947	Akram-2014	Prevalence, clinical features, and outcome of pseudomonas bacteremia in under-five diarrheal children in bangladesh.	2011-2011	Case Series	Culture	Bacteria	1	High
2949	Fomda-2012	Recurrent meningitis due to Salmonella enteritidis: a case report from Kashmir India.	2011-2011	Case Series	Culture	Bacteria	1	High
2969	Gautam-2012	Studies on extended spectrum beta lactamase (ESBL) producing salmonella isolates from clinical samples of Nepal.	2009-2011	Case Series	Culture	Bacteria	1	High
2976	Ghafur-2013	Elizabethkingia meningoseptica bacteremia in immunocompromised hosts: The first case series from India	2009-2012	Case Series	Culture	Bacteria	1	High
2977	Ghosh-2000	Primary pseudomonas meningitis in an adult, splenectomized, multitransfused thalassaemia major patient.	1999-1999	Case Series	Culture	Bacteria	1	High
2978	Ghoshal-2002	Strongyloides stercoralis infestation associated with septicemia due to intestinal transmural migration of bacteria.	2001-2001	Case Series	Culture	Bacteria	1	High
2980	Gokul-2010	ACC-1 beta-Lactamase-producing Salmonella enterica Serovar Typhi, India.	2009-2009	Case Series	Culture	Bacteria	1	High
2986	Sharma-1993	Salmonella Senftenberg I Septicemia: A Nursery Outbreak	1992-1992	Case Series	Culture	Bacteria	1	High
2993	George-2013	Non-O1, non-O139 Vibrio cholerae sepsis in a patient with nephrotic syndrome.	2012-2012	Case Series	Culture	Bacteria	1	High
2996	Gogia-2011	An unusual etiology of PUO.	2010-2010	Case Series	Culture	Bacteria	1	High
2998	Gopalakrishnan-2013	Melioidosis :an emerging infection in India.	2005-2010	Case Series	Culture	Bacteria	1	High
2999	Goundan-2010	Community acquired methicillin-resistant Staphylococcus aureus pneumonia leading to rhabdomyolysis: a case report.	2009-2009	Case Series	Culture	Bacteria	1	High
3023	Gupta-2009	Profile of Culture Positive Enteric Fever from Bangalore.	2008-2008	Case Series	Culture	Bacteria	1	High
3030	Harish-2007	Extended-spectrum beta-lactamase-producing Klebsiella pneumoniae from blood culture.	2006-2006	Case Series	Culture	Bacteria	1	High
3038	Hoque-2006	Septicemic neonates without lumbar puncture: what are we missing?	2002-2003	Case Series	Culture	Bacteria	6	High
3068	Jagadeesan-2013	Spontaneous endocarditis caused by rapidly growing non-tuberculous Mycobacterium chelonae in an immunocompetent patient with rheumatic heart disease.	2012-2012	Case Series	Culture	Bacteria	1	High
3085	Joshi-2009	Epidemiological features of pneumonic plague outbreak in Himachal Pradesh, India.	2002-2002	Case Series	Culture	Bacteria	1	High
3086	Joshi-2011	Clinical profile and sensitivity pattern of Salmonella serotypes in children: a hospital based study.	2010-2011	Case Series	Culture	Bacteria	1	High
3088	Joshi-2011	Cranial nerve palsies in typhoid fever: report of three cases.	2010-2010	Case Series	Culture	Bacteria	1	High
3090	Joseph-2010	Streptomyces bacteremia in a patient with actinomycotic mycetoma.	2008-2008	Case Series	Culture	Bacteria	1	High
3094	Jain-2013	Yokenella regensburgei infection in India mimicking enteric fever.	2012-2012	Case Series	Culture	Bacteria	1	High
3099	Jamil-1992	Vibrio cholerae O1 septicaemia.	1991-1991	Case Series	Culture	Bacteria	1	High
3123	Jog-2008	Enteric fever in Mumbai--clinical profile, sensitivity patterns and response to antimicrobials.	2003-2005	Case Series	Culture	Bacteria	2	High
3124	John-2012	Macrophage activation syndrome following Acinetobacter baumannii sepsis.	2011-2011	Case Series	Culture	Bacteria	1	High
3138	John-2012	Edwardsiella tarda sepsis with multiple liver abscesses in a patient with Cushing's syndrome.	2011-2011	Case Series	Culture	Bacteria	1	High
3143	Anjum-2004	Fluroquinolone resistance in typhoidal Salmonella and its detection by nalidixic acid disc diffusion.	2001-2002	Case Series	Culture	Bacteria	2	High
3145	Arafat-2014	Current Pattern in Antimicrobial Susceptibility in Enteric Fever In A Private Medical College	2011-2012	Case Series	Culture	Bacteria	2	High
3151	Thamlikitkul-2001	Bacterial infections in hospitalized patients in Thailand in 1997 and 2000.	2000-2000	Case Series	Culture	Bacteria	9	High
3157	Choo-1990	Pyogenic meningitis in hospitalized children in Kelantan, Malaysia.	1985-1987	Case Series	Culture	Bacteria	7	High
3161	Wongsawat-2002	Typhoid fever in children: experience in King Chulalongkorn Memorial Hospital.	1986-2000	Case Series	Culture	Bacteria	1	High
3162	Yossuck-2002	Neonatal group B streptococcal infection: incidence and clinical manifestation in Siriraj Hospital.	1996-2001	Case Series	Culture	Bacteria	1	High
3172	Kamble-2015	Bacteremia due to Shigella flexneri in an adult	2014-2014	Case Series	Culture	Bacteria	1	High
3178	Kar-2013	A first case report in tertiary care hospital, Navi Mumbai, India - Chromobacterium violaceum septicaemia in a child	2012-2012	Case Series	Culture	Bacteria	1	High
3180	Arora-2012	Changing susceptibility patterns of nonfermenting Gram-negative bacilli.	2010-2012	Case Series	Culture	Bacteria	4	High
3182	Raj-2014	Rapid detection of Brucella by an automated blood culture system at a tertiary care hospital of north India.	2010-2012	Case Series	Culture	Bacteria	1	High
3183	Ayyagari-1991	Outbreak of typhoid fever due to multiresistant Salmonella typhi in northern India--a preliminary report.	1990-1990	Case Series	Culture	Bacteria	1	High
3185	Bajracharya-2006	Clinical profile and antibiotics response in typhoid fever.	2003-2005	Case Series	Culture	Bacteria	2	High
3186	Nandhakumar-2008	Penicillin-resistant viridans group streptococci from blood cultures of infective endocarditis patients in South India.	2005-2007	Case Series	Culture	Bacteria	4	High
3189	Capoor-2007	Salmonella enterica serovar typhi: molecular analysis of strains with decreased susceptibility and resistant to ciprofloxacin in India from 2001-2003.	2001-2003	Case Series	Culture	Bacteria	1	High
3196	Karthikeyan-2008	Pyopericardium due to group D streptococcus.	2006-2006	Case Series	Culture	Bacteria	1	High
3203	Jabeen-2010	Vibrio cholerae O1 bacteremia in Pakistan: analysis of eight cases.	1992-2008	Case Series	Culture	Bacteria	1	High
3266	Iqbal-1998	Acinetobacter bacteremia in patients with diarrhoeal disease.	1994-1994	Case Series	Culture	Bacteria	1	High
3267	Iqbal-2015	Clinicopathological profile of salmonella typhi and paratyphi infections presenting as Fever of unknown origin in a tropical country.	2011-2013	Case Series	Culture	Bacteria	2	High
3308	Walia-2005	Current perspectives of enteric fever: a hospital-based study from India.	2001-2003	Case Series	Culture	Bacteria	2	High
3318	Saravu-2012	Successful treatment of right-sided native valve methicillin-resistant Staphylococcus aureus endocarditis and septicaemia with teicoplanin and rifampicin: a case report.	2011-2011	Case Series	Culture	Bacteria	1	High
3323	Khan-1995	Septicemia due to Vibrio cholerae 0139 Bengal.	1995-1995	Case Series	Culture	Bacteria	1	High
3325	Sadia-2011	Neonatal Meningitis due to Listeria Monocytogenes: A Case Report from Southern India	2010-2010	Case Series	Culture	Bacteria	1	High
3337	Reddy-1991	Hemichorea in enteric fever.	1990-1990	Case Series	Culture	Bacteria	1	High
3343	Khanal-2004	Infective endocarditis due to Salmonella typhi	2003-2003	Case Series	Culture	Bacteria	1	High
3356	Gautam-2008	Two cases of Burkholderia cenocepacia in septicemic patients.	2006-2006	Case Series	Culture	Bacteria	1	High
3359	Gautam-2012	Burkholderia cepacia complex in Indian cystic fibrosis patients.	2009-2010	Case Series	Culture	Bacteria	1	High
3364	Vijayan-2009	Chromobacterium violaceum sepsis in an infant.	2007-2007	Case Series	Culture	Bacteria	1	High
3366	Khosla-1998	Drug resistant typhoid fever.	1991-1992	Case Series	Culture	Bacteria	1	High
3371	Mishra-2012	Acute transverse myelitis: an unusual complication of typhoid fever.	2011-2011	Case Series	Culture	Bacteria	1	High
3386	Mehar-2013	Pantoea dispersa: an unusual cause of neonatal sepsis.	2012-2012	Case Series	Culture	Bacteria	1	High
3428	Varghese-1992	Nocardia brasiliensis meningitis.	1991-1991	Case Series	Culture	Bacteria	1	High
3432	Valsalan-2008	Melioidosis masquerading as enteric fever.	2007-2007	Case Series	Culture	Bacteria	1	High
3437	Tyagi-2014	Melioidosis presenting as Fever and jaundice: a rare presentation.	2013-2013	Case Series	Culture	Bacteria	1	High
3461	Threlfall-1992	Widespread occurrence of multiple drug-resistant Salmonella typhi in India.	1990-1991	Case Series	Culture	Bacteria	1	High
3462	Thomas-2013	Invasive pneumococcal disease associated with high case fatality in India.	1993-2008	Case Series	Culture	Bacteria	1	High
3471	Kuruvilla-2010	Melioidotic pericardial effusion.	2013-2013	Case Series	Culture	Bacteria	1	High
3472	Naha-2012	Spontaneous septicaemia with multi-organ dysfunction--a new face for Pantoe agglomerans?	2011-2011	Case Series	Culture	Bacteria	1	High
3474	Lakshmaiah-2009	Polyserositis due to Salmonellaenterica serovar Enteritidis.	2006-2006	Case Series	Culture	Bacteria	1	High
3522	Maheshwari-2001	Early onset mixed Morganella and Klebsiella sepsis in a neonate.	2000-2000	Case Series	Culture	Bacteria	2	High
3523	Mahmood-2001	Blood stream infections in a medical intensive care unit: spectrum and antibiotic susceptibility pattern.	1997-1998	Case Series	Culture	Bacteria	9	High
3544	Mirza-2008	Low-level quinolone-resistance in multi-drug resistant typhoid.	2005-2005	Case Series	Culture	Bacteria	2	High
3556	Mittal-2003	Outbreak of Acinetobacter spp septicemia in a neonatal ICU.	1997-1997	Case Series	Culture	Bacteria	1	High
3561	Mohanty-2010	Bacteraemia with pleural effusions complicating typhoid fever caused by high-level ciprofloxacin-resistant Salmonella enterica serotype Typhi.	2009-2009	Case Series	Culture	Bacteria	1	High
3562	Mohanty-2011	Prevalence and phenotypic characterisation of carbapenem resistance in Enterobacteriaceae bloodstream isolates in a tertiary care hospital in India.	2008-2008	Case Series	Culture	Bacteria	3	High
3564	Mohanty-2013	Bacteraemic Haemophilus influenzae type B pneumonia complicated with empyema--report of a case and review of literature.	2012-2012	Case Series	Culture	Bacteria	1	High
3565	Mohanty-2004	Group C streptococcal bacteremia: a case report from India.	2003-2003	Case Series	Culture	Bacteria	1	High
3569	Mukhopadhyay-2009	Aquatic to pulmonary: Severe melioidosis following neardrowning from Southern India	2009-2009	Case Series	Culture	Bacteria	1	High
3579	Nasa-2012	An observational study on bloodstream extended-spectrum beta-lactamase infection in critical care unit: incidence, risk factors and its impact on outcome.	2008-2010	Case Series	Culture	Bacteria	2	High
3583	Ahmed-2012	Abdominal lymphadenopathy: an atypical presentation of enteric fever.	2010-2010	Case Series	Culture	Bacteria	1	High
3586	Neopane-2008	Changing spectrum of antibiotic sensitivity in enteric fever.	2005-2006	Case Series	Culture	Bacteria	1	High
3588	Mathur-2005	Nosocomial bacteraemia in intensive care unit patients of a tertiary care centre.	2001-2001	Case Series	Culture	Bacteria	11	High
3593	Mir-2012	Prevalence Of Various Bacteria And Their Antibiotic Sensitivity Pattern In Burn Unit Of Government Medical College And Hospital Srinagar	2010-2011	Case Series	Culture	Bacteria	7	High
3596	Mishra-1996	Treatment of multidrug-resistant typhoid fever.	1994-1994	Case Series	Culture	Bacteria	1	High
3604	Butt-2003	Ciprofloxacin treatment failure in typhoid fever case, Pakistan.	2002-2002	Case Series	Culture	Bacteria	1	High
3607	Tarai-2015	Hemophilus influenzae meningitis and septicaemia in a 14-month-old child after primary immunisation.	2014-2014	Case Series	Culture	Bacteria	1	High
3617	Tak-2013	Elizabethkingia meningoseptica: an emerging pathogen causing meningitis in a hospitalized adult trauma patient.	2012-2012	Case Series	Culture	Bacteria	1	High
3618	Tajdin-2013	Antibiotic therapy in pyogenic meningitis in paediatric patients.	2012-2012	Case Series	Culture	Bacteria	17	High
3624	Mohamudha-2010	Molecular epidemiology of Multidrug resistant Extended-Spectrum B-Lactamase Producing Klebsiella pneumoniae outbreak in a neonatal intensive care unit.	2008-2008	Case Series	Culture	Bacteria	1	High
3630	Mudshingkar-2013	Ochrobactrum anthropi: an unusual pathogen: are we missing them?	2012-2012	Case Series	Culture	Bacteria	1	High
3631	Krishna-2013	Rhodococcus equi bacteremia from lung abscess in an immunocompetent child.	2012-2012	Case Series	Culture	Bacteria	1	High
3635	Supram-2014	Haemophilus influenzae type B genital infection and septicemia in pregnant woman: a case report	2013-2013	Case Series	Culture	Bacteria	1	High
3638	Sundaram-2009	Blood culture confirmed bacterial sepsis in neonates in a North Indian tertiary care center: changes over the last decade.	2001-2006	Case Series	Culture	Bacteria	10	High
3640	Sultan-2013	Mixed Salmonella infection: a report of two cases from the Aga Khan University Hospital, Karachi.	2012-2012	Case Series	Culture	Bacteria	2	High
3642	Sulaiman-2007	Culture-confirmed typhoid fever and pregnancy.	1989-1999	Case Series	Culture	Bacteria	2	High
3645	Muhammad-2010	Neonatal sepsis: causative bacteria and their resistance to antibiotics.	2009-2010	Case Series	Culture	Bacteria	8	High
3650	Sudharani-2011	Chryseobacterium indologenes bacteraemia in a preterm baby.	2010-2010	Case Series	Culture	Bacteria	1	High
3651	Sudhalkar-2014	Pantoea agglomerans endophthalmitis: clinical features and outcomes.	1994-2012	Case Series	Culture	Bacteria	1	High
3655	Sugi-2013	Melioidosis presenting as pseudomyxoma peritonei: yet another pretense of the great mimicker: an unreported entity.	2012-2012	Case Series	Culture	Bacteria	1	High
3660	Balakrishnan-2006	Streptobacillus moniliformis Endocarditis	2005-2005	Case Series	Culture	Bacteria	1	High
3662	Roy-2013	Tigecycline susceptibility in Klebsiella pneumoniae and Escherichia coli causing neonatal septicaemia (2007-10) and role of an efflux pump in tigecycline non-susceptibility.	2007-2010	Case Series	Culture	Bacteria	2	High
3668	Stoesser-2015	Dynamics of MDR Enterobacter cloacae outbreaks in a neonatal unit in Nepal: insights using wider sampling frames and next-generation sequencing.	2012-2013	Case Series	Culture	Bacteria	1	High
3672	Mohanty-2009	Neonatal sepsis due to Salmonella Typhi and Paratyphi A.	2008-2008	Case Series	Culture	Bacteria	2	High
3675	Nandhakumar-2008	Pacemaker pocket infection associated with septicemia caused by Pseudomonas aeruginosa.	2006-2006	Case Series	Culture	Bacteria	1	High
3690	Nirkhiwale-2015	Isolation of Francisella tularensis from blood culture.	2013-2013	Case Series	Culture	Bacteria	1	High
3719	Pais-1984	A hepatitis like picture in typhoid fever.	1980-1982	Case Series	Culture	Bacteria	1	High
3732	Pandit-2012	Study of clinical profile and antibiotic sensitivity in paratyphoid Fever cases admitted at teaching hospital in South India.	2005-2010	Case Series	Culture	Bacteria	1	High
3733	Pandit-2008	A patient with paratyphoid A fever: an emerging problem in Asia and not always a benign disease.	2007-2007	Case Series	Culture	Bacteria	1	High
3741	Parande-2012	Fatal septicemia by multidrug-resistant Enterococcus faecium in a case of exomphalos minor	2011-2011	Case Series	Culture	Bacteria	1	High
3742	Parmar-2000	Nephritis and cerebellar ataxia: rare presenting features of enteric fever.	1998-1998	Case Series	Culture	Bacteria	1	High
3757	Pathak-2010	Enteric fever with severe pancytopenia in a four year girl.	2009-2009	Case Series	Culture	Bacteria	1	High
3771	Srirangaraj-2014	Dengue co-infection in a blood stream infection caused by Stenotrophomonas maltophilia: A case report.	2013-2013	Case Series	Culture	Bacteria	1	High
3774	Sridhar-2014	Group B streptococcal infection in a tertiary hospital in India--1998-2010.	1998-2010	Case Series	Culture	Bacteria	1	High
3777	Sood-2014	Septicaemic melioidosis: case report from a non-endemic area.	2010-2010	Case Series	Culture	Bacteria	1	High
3778	Sood-2013	Infective Endocarditis by Aggregatibacter paraphrophilus: Case Report and Literature Review.	2012-2012	Case Series	Culture	Bacteria	1	High
3780	Sood-2010	Catheter associated bloodstream infection caused by R. radiobacter.	2008-2008	Case Series	Culture	Bacteria	1	High
3809	Singla-2012	Group A Streptococcus bacteremia among infants: A study from tertiary health care center of North India	2012-2012	Case Series	Culture	Bacteria	1	High
3854	Singla-2013	Outbreak of Salmonella Typhi enteric fever in sub-urban area of North India: a public health perspective.	2009-2010	Case Series	Culture	Bacteria	1	High
3915	Rafiq-2011	Culture and sensitivity pattern in patients with external ventricular drain infection.	2008-2010	Case Series	Culture	Bacteria	3	High
3949	Mathur-2005	Epidemiology and microbiology of nosocomial bacteraemia at an Indian tertiary care hospital.	2001-2001	Case Series	Culture	Bacteria	13	High
3950	Purty-2013	The expanding spectrum of human infections caused by Kocuria species: a case report and literature review.	2011-2011	Case Series	Culture	Bacteria	1	High
3951	Punia-2015	Profile of fatal Streptococcal bacteraemia at a tertiary care Indian hospital.	2014-2014	Case Series	Culture	Bacteria	1	High
3953	Jain-2013	Concurrent and transferable resistance to extended-spectrum cephalosporins, monobactam and fluoroquinolone in a Salmonella enterica serovar Worthington blood isolate from a neonate in Kolkata, India.	2012-2012	Case Series	Culture	Bacteria	1	High
3970	Gupta-1997	Nosocomial Salmonella bareilly septicemia: a nursery outbreak.	1996-1996	Case Series	Culture	Bacteria	1	High
3974	Peer-2011	Sepsis due to linezolid resistant Staphylococcus cohnii and Staphylococcus kloosii: first reports of linezolid resistance in coagulase negative staphylococci from India.	2009-2010	Case Series	Culture	Bacteria	2	High
3975	Peer-2010	Listeria monocytogenes meningoencephalitis in an immunocompetent, previously healthy 20-month old female child.	2009-2009	Case Series	Culture	Bacteria	1	High
3980	Patil-2006	Neonatal sepsis caused by Salmonella enterica serovar Weltevreden.	2004-2004	Case Series	Culture	Bacteria	1	High
3996	Karthik-2012	Fatal Chromobacterium violaceum septicemia in a South Indian adult.	2010-2010	Case Series	Culture	Bacteria	1	High
4010	Srinivasan-2014	Klebsiella pneumoniae Extended Spectrum Beta Lactamase Sepsis in Neonates	2013-2013	Case Series	Culture	Bacteria	1	High
4020	Randhawa-2004	Aminoglycoside resistance in enterococci isolated from paediatric septicaemia in a tertiary care hospital in north India.	2000-2001	Case Series	Culture	Bacteria	1	High
4021	Randhawa-2006	Rare serotype non-typhoidal Salmonella sepsis.	2005-2005	Case Series	Culture	Bacteria	1	High
4022	Randhawa-2007	Paratyphoid sepsis.	2006-2006	Case Series	Culture	Bacteria	1	High
4023	Ranju-1998	Changing pattern of antibiotic sensitivity of Salmonella typhi.	1991-1997	Case Series	Culture	Bacteria	1	High
4044	Rastogi-2010	Nosocomial outbreak of septicaemia in neonatal intensive care unit due to extended spectrum B lactamase producing Klebsiella pneumoniae showing multiple mechanisms of drug resistance.	2005-2005	Case Series	Culture	Bacteria	1	High
4047	Rathi-2011	Galactosemia presenting as recurrent sepsis.	2009-2009	Case Series	Culture	Bacteria	1	High
4049	Ratnayake-2011	Cholestatic hepatitis in a patient with typhoid fever - a case report.	2010-2010	Case Series	Culture	Bacteria	1	High
4054	Porwal-2014	Carbapenem resistant Gram-negative bacteremia in an Indian intensive care unit: A review of the clinical profile and treatment outcome of 50 patients.	2011-2012	Case Series	Culture	Bacteria	4	High
4075	Ray-2007	Enterobacter sakazakii in infants: novel phenomenon in India.	2006-2006	Case Series	Culture	Bacteria	1	High
4076	Ray-2004	Chromobacterium violaceum septicaemia from north India.	2002-2002	Case Series	Culture	Bacteria	1	High
4077	Ray-2006	Invasive infection due to Moraxella lacunata, an unusual pathogen.	2005-2005	Case Series	Culture	Bacteria	1	High
4100	Roy-2014	Multidrug-resistant Staphylococcus hominis subsp. novobiosepticus causing septicemia in patients with malignancy.	2013-2013	Case Series	Culture	Bacteria	1	High
4101	Roy-2015	A case of extended spectrum beta-lactamase producing Salmonella enterica serotype paratyphi A from India.	2014-2014	Case Series	Culture	Bacteria	1	High
4102	Roy-1985	Diarrhea associated with typhoid fever.	1983-1983	Case Series	Culture	Bacteria	2	High
4106	Saghir-2009	Characterization and anti-microbial susceptibility of gram-negative bacteria isolated from bloodstream infections of cancer patients on chemotherapy in Pakistan.	2006-2007	Case Series	Culture	Bacteria	5	High
4112	Sahu-2013	Primary meningococcal arthritis of sacroiliac joint: a rare case report.	2012-2012	Case Series	Culture	Bacteria	1	High
4113	Saksena-2015	Bordetella trematum bacteremia in an infant: a cause to look for.	2014-2014	Case Series	Culture	Bacteria	1	High
4115	Saleem-2011	Acinetobacter species meningitis in children: a case series from Karachi, Pakistan.	2006-2010	Case Series	Culture	Bacteria	1	High
4153	Jaya-2013	Non-Typhoidal Salmonella Isolated From Extraintestinal Specimens: Case Report	2012-2012	Case Series	Culture	Bacteria	1	High
4162	Saraswathi-2002	Shigella septicemia.	2000-2001	Case Series	Culture	Bacteria	2	High
4165	Sarma-2007	Klebsiella ozaenae splenic abscess following odontogenic infection in a girl with sickle cell disease.	2006-2006	Case Series	Culture	Bacteria	1	High
4167	Sarma-2001	Capnocytophaga cynodegmi cellulitis, bacteremia, and pneumonitis in a diabetic man.	2000-2000	Case Series	Culture	Bacteria	1	High
4189	Satpute-2011	Isolation of Burkholderia cenocepacia J 2315 from non-cystic fibrosis pediatric patients in India.	2009-2009	Case Series	Culture	Bacteria	1	High
4192	Sehgal-2007	Extended-spectrum beta lactamase-producing gram-negative bacteria: clinical profile and outcome in a neonatal intensive care unit.	2002-2003	Case Series	Culture	Bacteria	5	High
4197	Praveen-2013	A vancomycin resistant enterococcal neonatal septicaemia	2012-2012	Case Series	Culture	Bacteria	1	High
4205	Najeeb-2012	Causative bacteria and antibiotic resistance in neonatal sepsis.	2009-2010	Case Series	Culture	Bacteria	8	High
4206	Shailaja-2014	Neonatal Meningitis by Multidrug Resistant Elizabethkingia meningosepticum Identified by 16S Ribosomal RNA Gene Sequencing.	2009-2010	Case Series	Culture	Bacteria	1	High
4209	Shenoy-2003	Penicillin resistant Streptococcus pneumoniae.	2000-2002	Case Series	Culture	Bacteria	1	High
4212	Shanmuganathan-2004	Learning from an outbreak: ESBL- the essential points.	2003-2003	Case Series	Culture	Bacteria	1	High
4214	Shantala-2014	Neonatal septicaemia caused by vancomycin resistant enterococcus faecium-a case report.	2014-2014	Case Series	Culture	Bacteria	1	High
4221	Singhal-2015	Outbreak of Burkholderia cepacia complex bacteremia in a chemotherapy day care unit due to intrinsic contamination of an antiemetic drug.	2009-2009	Case Series	Culture	Bacteria	1	High
4222	Singhal-2014	Trends in antimicrobial susceptibility of Salmonella Typhi from North India (2001-2012).	2001-2012	Case Series	Culture	Bacteria	3	High
4231	Manandhar-2008	Seasonal hyper acute pan uveitis--recent scenario in Nepal.	2005-2005	Case Series	Culture	Bacteria	1	High
4232	Pal-2013	Endophthalmitis caused by Alcaligenes faecalis: a case series.	2009-2012	Case Series	Culture	Bacteria	1	High
4233	Pinna-2009	An outbreak of post-cataract surgery endophthalmitis caused by Pseudomonas aeruginosa.	2008-2008	Case Series	Culture	Bacteria	1	High
4234	Roy-2013	Endophthalmitis caused by Acinetobacter baumanni: a case series.	2009-2011	Case Series	Culture	Bacteria	1	High
4243	Shyamala-2010	Role of platelet count and CRP level in gram negative versus gram pos itive bacterial sepsis in low birth weight neonates	1999-2010	Case Series	Culture	Bacteria	6	High
4245	Sarguna-2005	Neonatal septic arthritis due to Salmonella typhimurium.	2004-2004	Case Series	Culture	Bacteria	1	High
4260	Shivaprakasha-2007	Late prosthetic valve endocarditis due to Cardiobacterium hominis, an unusual complication.	2006-2006	Case Series	Culture	Bacteria	1	High
4261	Shivaprakasha-2007	Cerebral Artery Mycotic Aneurysm Associated With Erysipelothrix rhusiopathiae Endocarditis	2006-2006	Case Series	Culture	Bacteria	1	High
4262	Shivaprakash-2007	Nocardiosis in a tertiary care hospital in North India and review of patients reported from India.	2004-2006	Case Series	Culture	Bacteria	2	High
4273	Sheikh-2015	High rate of non-susceptibility to metronidazole and clindamycin inÂ anaerobic isolates: Data from a clinical laboratory from Karachi, Pakistan.	2010-2011	Case Series	Culture	Bacteria	4	High
4282	Sharma-1993	Clinical profile and outcome in enteric fever.	1991-1991	Case Series	Culture	Bacteria	1	High
4287	Pathengay-2011	Clinical and microbiologic review of culture-proven endophthalmitis caused by multidrug-resistant bacteria in patients seen at a tertiary eye care center in southern India.	2000-2007	Case Series	Culture	Bacteria	10	High
4323	Jindal-2013	Combined ceftazidime and amikacin resistance among Gram-negative isolates in acute-onset postoperative endophthalmitis: prevalence, antimicrobial susceptibilities, and visual acuity outcome	2005-2010	Case Series	Culture	Bacteria	3	High
4354	Gaurav-2011	Sepsis with extended-spectrum beta -lactamase producing Gram-negative bacteria in neonates - risk factors, clinical profile and outcome	2007-2008	Case Series	Culture	Bacteria	4	High
4363	Bhutta-1991	Fulminant hepatic failure with typhoid fever in childhood.	1986-1989	Case Series	Culture	Bacteria	1	High
4366	Bhaskar-2015	Changing paradigm of enterococcal infections	2013-2014	Case Series	Culture	Bacteria	1	High
4624	Khosla-1991	Unusual neuropsychiatric manifestations of enteric fever.	1990-1990	Case Series	Culture	Bacteria	1	High
4625	Parveen-2011	Extended-spectrum beta-lactamase producing Klebsiella pneumoniae from blood cultures in Puducherry, India.	2008-2008	Case Series	Culture	Bacteria	1	High
4628	Jain-2012	Globicatella sanguinis meningitis in a post head trauma patient: first case report from Asia.	2011-2011	Case Series	Culture	Bacteria	1	High
4670	Acharya-2012	Antibiotic susceptibility pattern and the indicator of decreased ciprofloxacin susceptibility of Salmonella enterica serovar Typhi isolated from Dhulikhel Hospital, Nepal.	2009-2010	Case Series	Culture	Bacteria	1	High
4671	Bhat-1997	Neonatal bacteremia due to high level aminoglycoside resistant (HLAR) enterococci.	1992-1996	Case Series	Culture	Bacteria	2	High
4673	Geethu-2010	Antimicrobial Susceptibility Trends among Viridan Streptococci Isolates from Cases of Endocarditis from 2007â€“ 2009	2005-2008	Case Series	Culture	Bacteria	4	High
4677	Rai-2012	Rationale of azithromycin prescribing practices for enteric fever in India.	2005-2008	Case Series	Culture	Bacteria	5	High
4681	Kumarasamy-2012	Report of a Salmonella enterica serovar Typhi isolate from India producing CMY-2 AmpC peta-lactamase.	2009-2009	Case Series	Culture	Bacteria	1	High
4682	Rao-1981	A study of drug resistance among Salmonella typhi and Salmonella paratyphi A in an endemic area, 1977-79.	1977-1977	Case Series	Culture	Bacteria	2	High
4683	Renuka-2004	Reduced susceptibility to ciprofloxacin and gyra gene mutation in North Indian strains of Salmonella enterica serotype Typhi and serotype Paratyphi A.	2000-2003	Case Series	Culture	Bacteria	2	High
4684	Saha-2006	Molecular basis of resistance displayed by highly ciprofloxacin-resistant Salmonella enterica serovar Typhi in Bangladesh.	2005-2005	Case Series	Culture	Bacteria	1	High
4695	Sathe-1983	Investigation report of an epidemic of typhoid fever.	1975-1976	Case Series	Culture	Bacteria	1	High
1244	Abdul-2013	The significance of coagulase-negative staphylococci bacteremia in a low resource setting	2007-2008	Case Series/Fever Series	Culture	Bacteria	11	Moderate
1282	Lee-1999	Salmonella meningitis and its complications in infants	1973-1997	Case Series/Fever Series	Culture	Bacteria	13	Moderate
2377	Rao-1993	Bacteriology of neonatal septicaemia in a rural referral hospital in south India	1988-1991	Case Series/Fever Series	Culture	Bacteria	13	Moderate
278	Ochiai-2008	A study of typhoid fever in five Asia countries: disease burden and implications for controls	2003-2004	Fever Series	Culture	Bacteria	1	Low
298	Tram-1998	The etiology of bacterial pneumonia and meningitis in Vietnam	1995-1996	Fever Series	Culture	Bacteria	2	Low
317	Gatchalian-1999	Bacterial and viral etiology of serious infections in very young Filipino infants	1991-1993	Fever Series	Culture	Bacteria	13	Low
1212	Stoesser-2013	Pediatric bloodstream infections in Cambodia, 2007 to 2011	2007-2011	Fever Series	Culture	Bacteria	11	Low
1219	Wattanathum-2003	Community-acquired pneumonia in southeast Asia: the microbial differences between ambulatory and hospitalized patients	1998-2001	Fever Series	Culture	Bacteria	12	Low
1226	Sukrisman-2004	Diagnosis of disseminated intravascular coagulation in sepsis scoring system of a thrombosis-hemostasis center	2002-2002	Fever Series	Culture	Bacteria	2	Low
1227	Vollaard-2004	Risk factors for typhoid and paratyphoid fever in Jakarta, Indonesia	2001-2003	Fever Series	Culture	Bacteria	5	Low
1228	Parry-1999	Melioidosis in Southern Vietnam: Clinical Surveillance and Environmental Sampling	1992-1998	Fever Series	Culture	Bacteria	1	Low
1231	Tran-2005	Risk factors associated with typhoid fever in Son La province, northern Vietnam	2002-2002	Fever Series	Culture	Bacteria	1	Low
1234	Kasper-2010	Emergence of multidrug-resistant Salmonella enterica servoar Typhi with reduced susceptibility to fluoroquinolones in Cambodia	2006-2009	Fever Series	Culture	Bacteria	1	Low
1235	Rammaert-2011	Pulmonary melioidosis in Cambodia: a prospective study	2007-2010	Fever Series	Culture	Bacteria	1	Low
1236	Wijedoru-2012	Typhoid fever among hospitalized febrile children in Siem Reap, Cambodia	2009-2009	Fever Series	Culture	Bacteria	1	Low
1238	Tiangpitayakorn-1997	Speed of detection of Burkholderia pseudomallei in blood cultures and its correlation with the clinical outcome	1995-1996	Fever Series	Culture	Bacteria	1	Low
1240	Wuthiekanun-2007	Optimization of culture of Leptospira from humans with leptospirosis	2001-2002	Fever Series	Culture	Bacteria	5	Low
1241	Chaowagul-1989	Melioidosis: a major cause of community-acquired septicemia in northeastern Thailand	1986-1987	Fever Series	Culture	Bacteria	15	Low
1242	Gopal-2010	Prospective surveillance of nosocomial device-associated bacteremia in three adult intensive units in Malaysia	2003-2007	Fever Series	Culture	Bacteria	4	Low
1243	Gill-2009	Impact of enhanced infection control at 2 neonatal intensive care units in the Philippines	2003-2004	Fever Series	Culture	Bacteria	15	Low
1245	Abucejo-Ladesma-2007	Serious community-acquired paediatric infections in rural Asia (Bohol Island, Philippines): bacterial meningitis in children less than 5 years of age	1994-2000	Fever Series	Culture	Bacteria	9	Low
1253	Shwe-2002	Blood culture isolates from children admitted to Medical Unit III, Yangon Children's Hospital, 1998	1998-1999	Fever Series	Culture	Bacteria	12	Low
1257	Abucejo-2001	Blood culture confirmed typhoid fever in a provincial hospital in the Philippines	1994-1997	Fever Series	Culture	Bacteria	9	Low
1261	Anunnatsiri-1998	Febrile neutropenia: a retrospective study in Srinagarind Hospital	1994-1995	Fever Series	Culture	Bacteria	8	Low
1279	Anderson-2014	Epidemiology of bacteremia in young hospitalized infants in Vientiane, Laos, 2000-2011	2000-2011	Fever Series	Culture	Bacteria	14	Low
1285	Kosoy-2010	Identification of Bartonella infections in febrile human patients from Thailand and their potential animal reservoirs	2002-2003	Fever Series	Culture	Bacteria	1	Low
1291	Rammaert-2012	Klebsiella pneumoniae related community-acquired acute lower respiratory infections in Cambodia: clinical characteristics and treatment	2007-2009	Fever Series	Culture	Bacteria	1	Low
1296	Ariffin-1997	Septicaemia in paediatric cancer patients: a 5-year surveillance study in university hospital, Kuala Lumpur, Malaysia	1990-1994	Fever Series	Culture	Bacteria	11	Low
1324	Cheong-1996	Methicillin-resistant Staphylococcus aureus bacteraemia a tertiary teaching hospital	1994-1994	Fever Series	Culture	Bacteria	1	Low
1382	Khan-2010	Non-typhoidal Salmonella rates in febrile children at sites in five Asian countries	2002-2003	Fever Series	Culture	Bacteria	3	Low
1479	Phan-2006	Genetic and phenotypic characterization of Haemophilus influenzae type b isolated from children with meningitis and their family members in Vietnam	2002-2004	Fever Series	Culture	Bacteria	8	Low
1530	Awsakulsutthi-2010	A retrospective review of necrotizing fasciitis in Thammasat University Hospital	2004-2009	Fever Series	Culture	Bacteria	11	Low
1532	Baskaran-2007	Bacteremia in patients with febrile neutropenia after chemotherapy at a university medical center in Malaysia	2004-2005	Fever Series	Culture	Bacteria	16	Low
1583	Archibald-2006	Pyrogenic reactions in hemodialysis patients, Hanoi, Vietnam	2000-2001	Fever Series	Culture	Bacteria	4	Low
1590	Bhengsri-2011	Incidence of bacteremic melioidosis in eastern and northeastern Thailand	2006-2008	Fever Series	Culture	Bacteria	1	Low
1597	Chaiwarith-2006	Infective endocarditis at Maharaj Nakorn Chiang Mai Hospital, 2002-2003	2002-2003	Fever Series	Culture	Bacteria	11	Low
1605	Hashairi-2011	An eight-year review of blood culture and susceptibility among sepsis cases in an emergency department in Northeastern Malaysia	2002-2009	Fever Series	Culture	Bacteria	8	Low
1607	Jin-2010	Prospective audit of febrile neutropenia management at a tertiary university hospital in Singapore	2008-2009	Fever Series	Culture	Bacteria	9	Low
1610	Karunakaran-2007	Etiology of blood culture isolates among patients in a multidisciplinary teaching hospital in Kuala Lumpur	2004-2004	Fever Series	Culture	Bacteria	9	Low
1613	Win-2014	Pneumococcal infection in children attending Yangon Children's Hospital	2006-2007	Fever Series	Culture	Bacteria	7	Low
1618	Lee-2014	Cholangitis in children with biliary atresia: health-care resource utilisation	1988-2011	Fever Series	Culture	Bacteria	5	Low
1620	Lee-1994	Klebsiella bacteraemia: a report of 101 cases from National University Hospital, Singapore	1990-1991	Fever Series	Culture	Bacteria	1	Low
1621	Lee-2002	Group B Streptococcus endogenous endophthalmitis : case reports and review of the literature	1994-2001	Fever Series	Culture	Bacteria	1	Low
1626	Liew-2000	Pyogenic liver abscess - a tropical centre's experience in management with review of current literature	1994-1997	Fever Series	Culture	Bacteria	1	Low
1627	Lin-2000	The epidemiology of typhoid fever in the Dong Thap Province, Mekong delta region of Vietnam	1995-1995	Fever Series	Culture	Bacteria	1	Low
1633	Pancharoen-2000	Epidemiology of invasive meningococcal disease in 13 government hospitals in Thailand, 1994-1999	1994-1999	Fever Series	Culture	Bacteria	1	Low
1636	Lupisan-2000	Invasive bacterial infections of children in a rural province in the central Philippines	1994-1996	Fever Series	Culture	Bacteria	14	Low
1637	Maziah-1995	Empyema thoracis in hospitalized children in Kelantan, Malaysia	1985-1989	Fever Series	Culture	Bacteria	5	Low
1640	Mirabel-2015	Infective endocarditis in the Lao PDR: clinical characteristics and outcomes in a developing country	2006-2012	Fever Series	Culture	Bacteria	5	Low
1645	Moehario-2012	Microbes profile from blood stream infection cases and their relationship to those of environment in Neonatal unit	2010-2011	Fever Series	Culture	Bacteria	4	Low
1646	Moore-2010	Enhanced determination of Streptococcus pneumoniae serotypes associated with invasive disease in Laos by using a real-time polymerase chain reaction serotyping assay with cerebrospinal fluid	2003-2009	Fever Series	Culture	Bacteria	1	Low
1653	Punjabi-2013	Enteric fever burden in North Jakarta, Indonesia: a prospective, community-based study	2001-2003	Fever Series	Culture	Bacteria	4	Low
1671	Swaddiwudhipong-2001	A common-source water-borne outbreak of multidrug-resistant typhoid fever in a rural Thai community	1999-1999	Fever Series	Culture	Bacteria	1	Low
1672	Tay-2014	Clinical outcomes of bacteraemia in cellulitis of the leg	2003-2012	Fever Series	Culture	Bacteria	3	Low
1682	Wain-2001	Quantitation of bacteria in bone marrow from patients with typhoid fever: relationship between counts and clinical features	1995-1997	Fever Series	Culture	Bacteria	1	Low
1683	Wain-1998	Quantitation of bacteria in blood of typhoid fever patients and relationship between counts and clinical features, transmissibility, and antibiotic resistance	1993-1996	Fever Series	Culture	Bacteria	2	Low
1686	Zaw-2013	Detection of Burkholderia pseudomallei in patients with suppurative infections attending the Yangon General Hospital and New Yangon General Hospital	2008-2009	Fever Series	Culture	Bacteria	2	Low
1695	Chaikittisuk-2000	Salmonella bacteremia in children: a changing pattern of antibiotic resistance	1990-1997	Fever Series	Culture	Bacteria	6	Low
1747	Aliya-2008	Clinical value of TubexTM and TyphidotReg. rapid diagnostic tests for typhoid fever in an urban community clinic in Bangladesh	2003-2004	Fever Series	Culture	Bacteria	8	Low
1751	Anand-1993	The anatomy of an epidemic (the final report on an epidemic of multidrug resistant enteric fever in eastern India)	1989-1990	Fever Series	Culture	Bacteria	1	Low
1753	Andrews-2013	Evaluation of an electricity-free, culture-based approach for detecting typhoidal Salmonella bacteremia during enteric fever in a high burden, resource-limited setting	2012-2012	Fever Series	Culture	Bacteria	2	Low
1758	Anju-1999	Typhoid fever in children aged less than 5 years	1995-1996	Fever Series	Culture	Bacteria	2	Low
1761	Antony-1993	Duodenal string test in typhoid fever	1991-1992	Fever Series	Culture	Bacteria	1	Low
1779	Aurangzeb-2003	Neonatal sepsis in hospital-born babies: bacterial isolates and antibiotic susceptibility patterns	2001-2001	Fever Series	Culture	Bacteria	4	Low
1787	Das-1998	Meningitis in home delivered neonates in Pondicherry, South India	1994-1995	Fever Series	Culture	Bacteria	12	Low
1799	Shanta-2005	Rollback of Salmonella enterica serotype typhi resistance to chloramphenicol and other antimicrobials in Kolkata, India	2003-2004	Fever Series	Culture	Bacteria	1	Low
1807	Banerjee-1993	Outbreak of neonatal septicemia with multidrug resistant Klebsiella pneumoniae	1991-1991	Fever Series	Culture	Bacteria	1	Low
1835	Bhattacharya-2011	Occurrence & antibiogram of Salmonella Typhi & S. Paratyphi A isolated from Rourkela, Orissa	2005-2008	Fever Series	Culture	Bacteria	2	Low
1837	Bindu-2013	Bacterial profile and antibiotic susceptibility pattern of blood culture isolates from pediatric age group attending a tertiary care centre	2013-2013	Fever Series	Culture	Bacteria	9	Low
1839	Biswas-2004	Resolving diagnostic uncertainty in initially poorly localizable fevers: a prospective study	2001-2002	Fever Series	Culture	Bacteria	2	Low
1846	Butt-2005	Changing trends in drug resistance among typhoid salmonellae in Rawalpindi, Pakistan	1998-1998	Fever Series	Culture	Bacteria	2	Low
1856	Chande-2002	Change in antimicrobial resistance pattern of Salmonella Typhi in central India	2000-2001	Fever Series	Culture	Bacteria	2	Low
1904	Dipika-2006	The malaria and typhoid fever burden in the slums of Kolkata, India: data from a prospective community-based study	2004-2004	Fever Series	Culture	Bacteria	1	Low
1911	Easow-2010	Blood stream infections among febrile patients attending a teaching hospital in western region of Nepal	2006-2007	Fever Series	Culture	Bacteria	17	Low
1937	Gupta-2009	An increase in enteric fever cases due to Salmonella paratyphi A in & around Chandigarh	2006-2007	Fever Series	Culture	Bacteria	2	Low
1938	Gupta-1986	An outbreak of typhoid fever in Chandigarh, North India	1982-1982	Fever Series	Culture	Bacteria	1	Low
1941	Gyawali-2013	Bacteriological profile and antibiogram of neonatal septicemia	2009-2010	Fever Series	Culture	Bacteria	8	Low
1985	Kamili-1993	Multiple drug resistant typhoid fever outbreak in Kashmir Valley	1988-1988	Fever Series	Culture	Bacteria	1	Low
1987	Karamat-1998	Detection of serum IgM against Salmonella typhi: a rapid diagnostic technique	1997-1997	Fever Series	Culture	Bacteria	2	Low
1992	Karki-2013	Higher Nalidixic acid resistance pattern of Salmonella isolates from enteric fever patients in Kathmandu Model Hospital, Nepal	2009-2009	Fever Series	Culture	Bacteria	2	Low
1994	Karki-2010	Bacteriological analysis and antibiotic sensitivity pattern of blood culture isolates in Kanti Children Hospital	2007-2008	Fever Series	Culture	Bacteria	5	Low
1996	Karthikeyan-2001	Neonatal sepsis: Staphylococcus aureus as the predominant pathogen	1997-1997	Fever Series	Culture	Bacteria	4	Low
2008	Woods-2006	Emergence of Salmonella enterica serotype Paratyphi A as a major cause of enteric fever in Kathmandu, Nepal	2001-2001	Fever Series	Culture	Bacteria	2	Low
2075	Saha-2003	A note on incidence of typhoid fever in diverse age groups in Kolkata, India	1990-2002	Fever Series	Culture	Bacteria	1	Low
2087	Rao-1993	Emergence of multidrug-resistant Salmonella typhi in rural southern India	1990-1991	Fever Series	Culture	Bacteria	1	Low
2099	Rahman-2002	Multidrug resistant neonatal sepsis in Peshawar, Pakistan	1997-2000	Fever Series	Culture	Bacteria	5	Low
2111	Pradhan-2012	Bloodstream infection among children presenting to a general hospital outpatient clinic in urban Nepal	2006-2007	Fever Series	Culture	Bacteria	6	Low
2116	Pokharel-2006	Multidrug-resistant and extended-spectrum beta-lactamase (ESBL)-producing Salmonella enterica (serotypes Typhi and Paratyphi A) from blood isolates in Nepal: surveillance of resistance and a search for newer alternatives	2004-2004	Fever Series	Culture	Bacteria	2	Low
2140	Nalini-2004	Antimicrobial susceptibility of isolates from neonatal septicemia	1998-2003	Fever Series	Culture	Bacteria	8	Low
2141	Nakachi-2003	Clinical features and early diagnosis of typhoid fever emphasizing usefulness of detecting mesenteric lymphadenopathy with ultrasound as diagnostic method	2002-2002	Fever Series	Culture	Bacteria	1	Low
2142	Naheed-2010	Burden of typhoid and paratyphoid fever in a densely populated urban community, Dhaka, Bangladesh	2003-2004	Fever Series	Culture	Bacteria	2	Low
2166	Muhammad-2013	Antibiotic sensitivity pattern of salmonella serotypes in patients with enteric fever in a teaching hospital	2008-2011	Fever Series	Culture	Bacteria	3	Low
2189	Kumar-1995	An outbreak of multidrug resistant Salmonella typhimurium in a nursery	1993-1993	Fever Series	Culture	Bacteria	1	Low
2213	Manchanda-2006	Treatment of enteric fever in children on the basis of current trends of antimicrobial susceptibility of Salmonella enterica serovar typhi and paratyphi A	2004-2005	Fever Series	Culture	Bacteria	2	Low
2219	Manjula-2005	Antimicrobial susceptibility pattern of blood isolates from a teaching hospital in North India	2003-2004	Fever Series	Culture	Bacteria	6	Low
2223	Maskey-2008	Emerging trends in enteric fever in Nepal: 9124 cases confirmed by blood culture 1993-2003	1993-2003	Fever Series	Culture	Bacteria	2	Low
2233	Mishra-1992	Multidrug resistant typhoid fever: therapeutic considerations	1990-1990	Fever Series	Culture	Bacteria	1	Low
2235	Mishra-2013	Prevalence of septicaemia and antibiogram of different etiological agents in patients of intensive care units of a tertiary care centre in Northern India	2011-2012	Fever Series	Culture	Bacteria	8	Low
2236	Misra-2005	Outbreak of multi-drug resistant Salmonella typhi enteric fever in Mumbai garrison	2000-2000	Fever Series	Culture	Bacteria	1	Low
2241	Mohanty-2006	Antibiogram pattern and seasonality of Salmonella serotypes in a North Indian tertiary care hospital	1999-2004	Fever Series	Culture	Bacteria	4	Low
2243	Agarwal-1992	Antibiogram, phage types & biotypes of Salmonella typhi isolated in Nagpur	1990-1991	Fever Series	Culture	Bacteria	1	Low
2252	Bhattacharya-2000	Occurrence of Salmonella typhi infection in Rourkela, Orissa	1996-1998	Fever Series	Culture	Bacteria	1	Low
2253	Sadaf-2005	Blood and bone marrow culture sensitivity in clinically suspected enteric fever	2000-2000	Fever Series	Culture	Bacteria	1	Low
2272	Maryam-2003	The etiology of neonatal sepsis and patterns of antibiotic resistance	2000-2000	Fever Series	Culture	Bacteria	6	Low
2273	Maskey-2006	Salmonella enterica serovar Paratyphi A and S. enterica serovar Typhi cause indistinguishable clinical syndromes in Kathmandu, Nepal	2004-2004	Fever Series	Culture	Bacteria	2	Low
2280	Mirza-1995	The prevalence and clinical features of multi-drug resistant Salmonella typhi infections in Baluchistan, Pakistan	1994-1994	Fever Series	Culture	Bacteria	2	Low
2281	Mishra-1991	A clinical profile of multidrug resistant typhoid fever	1990-1990	Fever Series	Culture	Bacteria	1	Low
2283	Mondal-1991	Neonatal septicaemia among inborn and outborn babies in a referral hospital	1988-1989	Fever Series	Culture	Bacteria	6	Low
2287	Neopane-2006	Enteric fever: diagnostic value of clinical features	2004-2005	Fever Series	Culture	Bacteria	1	Low
2303	Pokharel-2009	Study of enteric fever and antibiogram of Salmonella isolates at a teaching hospital in Kathmandu Valley	2008-2009	Fever Series	Culture	Bacteria	2	Low
2305	Prajapati-2008	Prevalence of Salmonella typhi and paratyphi infection in children: a hospital based study	2007-2008	Fever Series	Culture	Bacteria	2	Low
2315	Rasaily-1994	Multi-drug resistant typhoid fever in hospitalised children. Clinical, bacteriological and epidemiological profiles	1990-1992	Fever Series	Culture	Bacteria	1	Low
2316	Rathish-1995	An outbreak of multidrug resistant typhoid fever in Bangalore	1991-1992	Fever Series	Culture	Bacteria	4	Low
2319	Rehman-1994	Emergence of multi-drug resistance among beta-lactamase producing salmonella	1993-1993	Fever Series	Culture	Bacteria	2	Low
2320	Saha-2001	Typhoid fever in Bangladesh: implications for vaccination policy	1998-1999	Fever Series	Culture	Bacteria	2	Low
2346	Stoll-1983	Enteric fever in patients admitted to a diarrhoeal disease hospital in Bangladesh	1979-1980	Fever Series	Culture	Bacteria	2	Low
2356	Usha-2006	Antibiogram, phage typing & biotyping of Salmonella Typhi & Salmonella Paratyphi A from Rourkela, Orissa	2003-2004	Fever Series	Culture	Bacteria	2	Low
2366	Madhulika-2004	Current pattern in antimicrobial susceptibility of Salmonella Typhi isolates in Pondicherry	2002-2003	Fever Series	Culture	Bacteria	1	Low
2367	Mathew-2014	Current trends of antimicrobial susceptibility of salmonella enterica serovar typhi and paratyphi a from blood cultures in a tertiary care center of chennai, tamil nadu, india	2011-2012	Fever Series	Culture	Bacteria	2	Low
2510	Rhodes-2013	Pneumococcal Bacteremia Requiring Hospitalization in Rural Thailand: An Update on Incidence, Clinical Characteristics, Serotype Distribution, and Antimicrobial Susceptibility, 2005-2010.	2005-2010	Fever Series	Culture	Bacteria	1	Low
2547	Hatta-2002	Antibody response in typhoid fever in endemic Indonesia and the relevance of serology and culture to diagnosis.	2002-2002	Fever Series	Culture	Bacteria	1	Low
2572	Sekarwana-1989	Results of Salmonella typhi culture in patients with suspected typhoid fever, treated in the Department of Child Health Medical School, Padjadjaran University, Hasan Sadikin General Hospital Bandung.	1994-1994	Fever Series	Culture	Bacteria	1	Low
2663	Amatya-2007	Etiological agents of bacteraemia and antibiotic susceptibility pattern in Kathmandu Model Hospital.	2005-2005	Fever Series	Culture	Bacteria	3	Low
2668	Amatya-2007	Etiological agents of bacteraemia and antibiotic susceptibility pattern in Kathmandu Model Hospital.	2005-2005	Fever Series	Culture	Bacteria	3	Low
2715	Abdullah-2012	Enteric fever in Karachi: current antibiotic susceptibility of Salmonellae isolates.	2008-2010	Fever Series	Culture	Bacteria	3	Low
2716	Abdullah-2010	Current Pattern of Bloodstream Infections in a Tertiary Care Hospital of Karachi and Clinical Significance of Positive Blood Cultures	2008-2008	Fever Series	Culture	Bacteria	11	Low
2730	Abid-2006	Septic arthritis in a tertiary care hospital.	1999-2004	Fever Series	Culture	Bacteria	4	Low
2733	Acharya-2011	Salmonella enterica serovar Paratyphi A: an emerging cause of febrile illness in Nepal.	2008-2008	Fever Series	Culture	Bacteria	2	Low
2736	Afroz-2013	Prevalence and antibiotic susceptibility patterns of bloodstream Salmonella infections in a tertiary care hospital, Dhaka	2012-2012	Fever Series	Culture	Bacteria	2	Low
2737	Afroz-2014	A 6-year retrospective study of bloodstream Salmonella infection and antibiotic susceptibility of Salmonella enterica serovar Typhi and Paratyphi in a tertiary care hospital in Dhaka, Bangladesh	2008-2013	Fever Series	Culture	Bacteria	2	Low
2746	Ahmed-2002	Clinical and bacteriological profile of neonatal septicemia in a tertiary level pediatric hospital in Bangladesh.	1998-1998	Fever Series	Culture	Bacteria	7	Low
2748	Ahmed-2014	Antimicrobial susceptibility patterns of leading bacterial pathogens isolated from laboratory confirmed blood stream infections in a multi-specialty sanatorium.	2012-2012	Fever Series	Culture	Bacteria	9	Low
2762	Ahmad-2011	use of antibiotics in neonatal sepsis at neonatal unit of a tertiary care hospital	2009-2010	Fever Series	Culture	Bacteria	5	Low
2767	Alam-2011	Evaluation of neuron specific enolase (NSE) levels in children with bacterial and viral meningitis	2005-2006	Fever Series	Culture	Bacteria	5	Low
2768	Alam-2014	Neonatal sepsis following prolonged rupture of membranes in a tertiary care hospital in Karachi, Pakistan.	2007-2011	Fever Series	Culture	Bacteria	7	Low
2769	Alam-2011	Resistant patterns of bacteria isolated from bloodstream infections at a university hospital in Delhi	2009-2009	Fever Series	Culture	Bacteria	11	Low
2771	Ali-2013	Trends of Empiric Antibiotic Usage in a Secondary Care Hospital, Karachi, Pakistan	2010-2011	Fever Series	Culture	Bacteria	1	Low
2774	Ameen-2012	Organisms and antibiotic sensitivity patterns in septicemic children of Lahore, Pakistan	2010-2010	Fever Series	Culture	Bacteria	13	Low
2779	Anjum-2014	Prevalence and antibiotic resistance pattern of multidrug resistant bacteria among blood isolates.	2011-2012	Fever Series	Culture	Bacteria	13	Low
2780	Thomas-1999	Prospective multicentre hospital surveillance of Streptococcus pneumoniae disease in India	1993-1997	Fever Series	Culture	Bacteria	1	Low
2782	Ansari-2014	Childhood Septicemia in Nepal: Documenting the Bacterial Etiology and Its Susceptibility to Antibiotics	2012-2013	Fever Series	Culture	Bacteria	10	Low
2785	Palit-2006	Increasing prevalence of Salmonella enterica serotype Paratyphi-A in patients with enteric fever in a periurban slum setting of Kolkata, India.	2004-2005	Fever Series	Culture	Bacteria	1	Low
2789	Arifeen-2009	Invasive pneumococcal disease among children in rural Bangladesh: results from a population-based surveillance.	2004-2007	Fever Series	Culture	Bacteria	6	Low
2790	Oberoi-2009	A Decade of an Underestimated Nosocomal Pathogen- Acinetobacter In a Tertiary Care Hospital in Punjab	2008-2008	Fever Series	Culture	Bacteria	1	Low
2807	Thapa-2013	Neonatal sepsis as a major cause of morbidity in a tertiary center in Kathmandu.	2011-2011	Fever Series	Culture	Bacteria	6	Low
2821	Joshi-2008	Children with first episode of fever with seizure: is lumbar puncture necessary?	2004-2005	Fever Series	Culture	Bacteria	3	Low
2822	Batuwanthudawe-2009	Surveillance of invasive pneumococcal disease in Colombo, Sri Lanka.	2005-2007	Fever Series	Culture	Bacteria	3	Low
2823	Bavdekar-1991	Ciprofloxacin in typhoid fever.	1990-1990	Fever Series	Culture	Bacteria	1	Low
2830	Bhat-2013	Isolation, molecular detection and antibiogram of Listeria monocytogenes from human clinical cases and fish of Kashmir, India	2010-2010	Fever Series	Culture	Bacteria	1	Low
2831	Bhat-2013	Spontaneous ascitic fluid infection in liver cirrhosis: bacteriological profile and response to antibiotic therapy.	2007-2011	Fever Series	Culture	Bacteria	8	Low
2832	Bhat-1996	Infective endocarditis in infants and children.	1983-1983	Fever Series	Culture	Bacteria	7	Low
2833	Bhat-2011	Bacterial isolates of early-onset neonatal sepsis and their antibiotic susceptibility pattern between 1998 and 2004: an audit from a center in India.	1998-2004	Fever Series	Culture	Bacteria	9	Low
2837	Bhatt-2012	Bacteriological profile and antibiogram of neonatal septicemia	2006-2007	Fever Series	Culture	Bacteria	8	Low
2841	Bhattacharya-2007	A sudden rise in occurrence of Salmonella paratyphi a infection in Rourkela orissa.	2004-2004	Fever Series	Culture	Bacteria	2	Low
2849	Bhutta-1999	Rapid serologic diagnosis of pediatric typhoid fever in an endemic area: a prospective comparative evaluation of two dot-enzyme immunoassays and the Widal test.	1998-1998	Fever Series	Culture	Bacteria	1	Low
2854	Brooks-2007	Invasive pneumococcal disease burden and implications for vaccine policy in urban Bangladesh.	2004-2006	Fever Series	Culture	Bacteria	6	Low
2855	Brooks-2005	Bacteremic typhoid fever in children in an urban slum, Bangladesh.	2000-2001	Fever Series	Culture	Bacteria	8	Low
2857	Hasan-2013	Detection of anti-salmonella antibodies by Immunochromatographic assay at Rajshahi Medical College, Bangladesh	2006-2007	Fever Series	Culture	Bacteria	1	Low
2861	Capoor-2006	Typhoid fever: narrowing therapeutic options in India.	2003-2005	Fever Series	Culture	Bacteria	1	Low
2870	Chand-2014	Re-emergence of susceptibility to conventional first line drugs in Salmonella isolates from enteric fever patients in Nepal.	2011-2012	Fever Series	Culture	Bacteria	2	Low
2903	Darmstadt-2009	Population-based incidence and etiology of community-acquired neonatal bacteremia in Mirzapur, Bangladesh: an observational study.	2004-2006	Fever Series	Culture	Bacteria	13	Low
2916	Deepinder-2013	Bacteriological profile and antimicrobial susceptibility pattern of blood isolates from a tertiry care hospital in North India	2011-2012	Fever Series	Culture	Bacteria	9	Low
2918	Deva-2014	Pneumococcal infections at a rural tertiary care hospital: a seven year study on isolation rate, clinical spectrum and antibiogram.	2006-2012	Fever Series	Culture	Bacteria	1	Low
2927	Dheer-2013	Changing Spectrum of Antibiotic Sensitivity in Enteric Fever- A Six Year Retrospective Study in North India	2005-2010	Fever Series	Culture	Bacteria	2	Low
2929	Edwin-2010	The Bacterial Profile Of Neonatal Septicaemia In A Rural Hospital In South India	2008-2009	Fever Series	Culture	Bacteria	6	Low
2933	Sunita-2010	Spotaneous Bacterial Peritonitis In Ascites: A Prospective Study In A Tertiary Care Hospital	2008-2009	Fever Series	Culture	Bacteria	3	Low
2938	Dutta-2006	Evaluation of new-generation serologic tests for the diagnosis of typhoid fever: data from a community-based surveillance in Calcutta, India.	2003-2004	Fever Series	Culture	Bacteria	2	Low
2940	Dutta-2014	Antimicrobial resistance, virulence profiles and molecular subtypes of Salmonella enterica serovars Typhi and Paratyphi A blood isolates from Kolkata, India during 2009-2013.	2009-2013	Fever Series	Culture	Bacteria	2	Low
2941	Dutta-1992	Hepatitis-like presentation in typhoid fever.	1990-1990	Fever Series	Culture	Bacteria	1	Low
2950	Monjur-2010	Antibiotic sensitivity pattern of causative organisms of neonatal septicemia in an urban hospital of Bangladesh.	2007-2010	Fever Series	Culture	Bacteria	10	Low
2957	Phetsouvanh-2006	Causes of community-acquired bacteremia and patterns of antimicrobial resistance in Vientiane, Laos	2000-2004	Fever Series	Culture	Bacteria	22	Low
2963	Ganesan-2014	Detection of Salmonella in Blood by PCR using iroB gene.	2009-2011	Fever Series	Culture	Bacteria	3	Low
2966	Garg-2005	Characteristics of infective endocarditis in a developing country-clinical profile and outcome in 192 Indian patients, 1992-2001.	1992-2001	Fever Series	Culture	Bacteria	9	Low
2984	Gupta-2007	Pneumonic Plague, Northern India, 2002	2002-2002	Fever Series	Culture	Bacteria	1	Low
2988	Gangurde-2011	Prevalence of extended-spectrum B-lactamase mediated resistance in neonatal septicaemia	2009-2010	Fever Series	Culture	Bacteria	6	Low
2990	Gautam-2002	Sensitivity pattern of Salmonella serotypes in Northern India.	1997-2001	Fever Series	Culture	Bacteria	3	Low
2991	Gautam-2009	Investigation of Burkholderia cepacia complex in septicaemic patients in a tertiary care hospital, India.	2007-2008	Fever Series	Culture	Bacteria	1	Low
3014	Gupta-2012	In vitro activity of tigecycline against multidrug-resistant Gram-negative blood culture isolates from critically ill patients.	2010-2011	Fever Series	Culture	Bacteria	12	Low
3024	Hafiz-1993	Epidemiology of salmonellosis and its sensitivity in Karachi.	1987-1987	Fever Series	Culture	Bacteria	3	Low
3025	Hafsa-2011	Neonatal bacteremia in a neonatal intensive care unit: analysis of causative organisms and antimicrobial susceptibility	2008-2009	Fever Series	Culture	Bacteria	4	Low
3026	Hamid-2012	Ventilator-associated pneumonia in children.	2008-2009	Fever Series	Culture	Bacteria	6	Low
3027	Hannan-2013	Multidrug resistant microorganisms causing neonatal septicemia: In a tertiary care hospital Lahore, Pakistan	2009-2009	Fever Series	Culture	Bacteria	14	Low
3037	Hoque-1995	Moraxella Septicemia in Children with Diarrheal Disease	1989-1990	Fever Series	Culture	Bacteria	1	Low
3039	Hossain-2009	Increasing isolations of Neisseria meningitides serogroup A from blood and cerebrospinal fluid in Dhaka, Bangladesh, 1999-2006.	1999-2006	Fever Series	Culture	Bacteria	4	Low
3040	Hossain-1992	Campylobacter jejuni bacteraemia in children with diarrhoea in Bangladesh: report of six cases.	1989-1990	Fever Series	Culture	Bacteria	1	Low
3042	IBIS-Network-2002	Are Haemophilus influenzae infections a significant problem in India? A prospective study and review.	1993-1997	Fever Series	Culture	Bacteria	2	Low
3043	ICDDR-2006	Surveillance for pneumococcal disease, Bangladesh â€” Implications for prevention	2004-2004	Fever Series	Culture	Bacteria	2	Low
3064	Iqbal-2008	Causative organisms and their drug sensitivity pattern in ascitic fluid of cirrhotic patients with spontaneous bacterial peritonitis	2004-2005	Fever Series	Culture	Bacteria	7	Low
3065	Fayyaz-2014	Determination of bacterial etiological agents, sensitivity pattern and clinical outcome of patients with bacterial endocarditis at Punjab Institute of Cardiology, Lahore.	2013-2013	Fever Series	Culture	Bacteria	5	Low
3066	Irfan-2008	Emergence of Carbapenem resistant Gram negative and vancomycin resistant Gram positive organisms in bacteremic isolates of febrile neutropenic patients: a descriptive study.	1999-2000	Fever Series	Culture	Bacteria	22	Low
3069	Jagadevi-2014	Diagnostic Utility of Latex Agglutination Test and Antibiogram Of Isolates Causing Acute Bacterial Meningitis in Pediatric Age Group	2012-2013	Fever Series	Culture	Bacteria	8	Low
3072	Jain-2015	Bacteremia in Febrile Children: Its Correlation with Birth Weight, Feeding Practices, Vaccination and Malnutrition	2012-2013	Fever Series	Culture	Bacteria	4	Low
3074	Jain-2007	Prevalence & antimicrobial resistance pattern of extended spectrum beta-lactamase producing Klebsiella spp isolated from cases of neonatal septicaemia.	2004-2005	Fever Series	Culture	Bacteria	1	Low
3076	Jain-2013	Antimicrobial resistance among blood culture isolates of Salmonella enterica in New Delhi.	2010-2012	Fever Series	Culture	Bacteria	3	Low
3077	Kaistha-2009	Neonatal septicemia isolates and resistance patterns in a tertiary care hospital of North India.	2003-2007	Fever Series	Culture	Bacteria	8	Low
3078	Kadam-2013	Edwardsiella tarda--a case report.	2010-2010	Fever Series	Culture	Bacteria	1	Low
3091	John-1991	Etiology of acute respiratory infections in children in tropical southern India.	1985-1987	Fever Series	Culture	Bacteria	8	Low
3093	Jain-2004	Prevalence of methicillin-resistant, coagulase-negative staphylococci in neonatal intensive care units: findings from a tertiary care hospital in India.	2002-2003	Fever Series	Culture	Bacteria	1	Low
3095	Jain-2003	Clinical profile of neonatal sepsis.	2001-2002	Fever Series	Culture	Bacteria	6	Low
3103	Javed-2012	Frequency and antimicrobial susceptibility of Acinetobacter species isolated from blood samples of paediatric patients	2011-2011	Fever Series	Culture	Bacteria	1	Low
3104	Javed-2009	Maternal risk factors in early neonatal sepsis at a tertiary care teaching hospital.	2008-2008	Fever Series	Culture	Bacteria	4	Low
3109	Jesudason-2006	Prospective evaluation of a rapid diagnostic test Typhidot for typhoid fever.	2002-2003	Fever Series	Culture	Bacteria	2	Low
3111	Jha-2009	Bone marrow culture vs. blood culture in FUO.	2007-2008	Fever Series	Culture	Bacteria	5	Low
3115	Jhamb-2009	Clinical profile of group A meningococcal outbreak in Delhi.	2005-2006	Fever Series	Culture	Bacteria	1	Low
3117	Kulkarni-1994	Chloramphenicol resistant Salmonella typhi out break in a rural part of north-east Karnataka.	1989-1989	Fever Series	Culture	Bacteria	1	Low
3130	Pandey-1990	Typhoid fever below five years.	1981-1987	Fever Series	Culture	Bacteria	1	Low
3142	Agarwal-2009	High-level aminoglycoside resistance and beta-lactamase production in enterococci at a tertiary care hospital in India.	2004-2005	Fever Series	Culture	Bacteria	1	Low
3144	Anusha-2011	Comparison of a rapid commercial test, Enterocheck WB(Â®), with automated blood culture for diagnosis of typhoid fever.	2009-2010	Fever Series	Culture	Bacteria	1	Low
3153	Prasertsom-1990	Early versus late onset neonatal septicemia at Children's Hospital.	1982-1986	Fever Series	Culture	Bacteria	13	Low
3156	Gasem-1995	Culture of Salmonella typhi and Salmonella paratyphi from blood and bone marrow in suspected typhoid fever.	1989-1990	Fever Series	Culture	Bacteria	2	Low
3163	Kale-1991	Epidemiology of chloramphenicol resistant Salmonella strains isolated in Bombay during 1990.	1990-1990	Fever Series	Culture	Bacteria	1	Low
3166	Rit-2012	Acinetobacter infection in the Neonatal Intensive Care Unit in a tertiary care hospital in India: Risk factors, susceptibility profiles	2011-2012	Fever Series	Culture	Bacteria	2	Low
3173	Kamble-2015	Bacteriological profile of neonatal septicemia	2008-2010	Fever Series	Culture	Bacteria	11	Low
3175	Sucilathangam-2012	Early Diagnostic Markers for Neonatal Sepsis: Comparing Procalcitonin (PCT) and C-Reactive Protein (CRP)	2010-2010	Fever Series	Culture	Bacteria	7	Low
3177	Kante-2014	Bacterial profile of blood stream infections and antibiotic susceptibility pattern of isolates	2009-2009	Fever Series	Culture	Bacteria	5	Low
3193	Karkey-2010	The burden and characteristics of enteric fever at a healthcare facility in a densely populated area of Kathmandu.	2005-2009	Fever Series	Culture	Bacteria	2	Low
3200	Katiyar-2012	Bacteriological Profile of Neonatal Septicemia in Pravara Rural Hospital.	2005-2006	Fever Series	Culture	Bacteria	9	Low
3201	Kaur-2015	Incidence, risk factors, microbiology of venous catheter associated bloodstream infections--a prospective study from a tertiary care hospital.	2010-2011	Fever Series	Culture	Bacteria	5	Low
3265	Gupta-1993	Clinical profile of klebsiella septicemia in neonates.	1989-1990	Fever Series	Culture	Bacteria	1	Low
3274	Zakariya-2012	Risk factors and predictors of mortality in culture proven neonatal sepsis.	2004-2006	Fever Series	Culture	Bacteria	8	Low
3275	Zakariya-2011	Neonatal sepsis in a tertiary care hospital in South India: bacteriological profile and antibiotic sensitivity pattern.	2004-2006	Fever Series	Culture	Bacteria	8	Low
3294	Williams-2009	Hospital-based surveillance of invasive pneumococcal disease among young children in urban Nepal.	2005-2006	Fever Series	Culture	Bacteria	1	Low
3320	Kelly-2011	The burden of vaccine-preventable invasive bacterial infections and pneumonia in children admitted to hospital in urban Nepal.	2005-2006	Fever Series	Culture	Bacteria	10	Low
3321	Khaleel-2014	Bacteriological Profile & Anti microbial susceptibility among Burns patients at a tertiary level hospital, Hyderabad	2013-2013	Fever Series	Culture	Bacteria	4	Low
3322	Khan-2014	Epidemiology and drug resistance profile of acute bacterial meningitis in children in Northern India	2009-2010	Fever Series	Culture	Bacteria	8	Low
3324	Khan-2012	Neonatal sepsis: antibiotic sensitivity & resistance pattern of commonly isolated pathogens in a neonatal intensive care unit of a tertiary care hospital, South India	2011-2012	Fever Series	Culture	Bacteria	8	Low
3326	Khan-2012	Epidemiology, clinical presentation, and patterns of drug resistance of Salmonella Typhi in Karachi, Pakistan.	2002-2004	Fever Series	Culture	Bacteria	7	Low
3329	Khan-2010	Changing trends of infective endocarditis.	2006-2006	Fever Series	Culture	Bacteria	9	Low
3330	Khan-2012	TRENDS IN PATTERNS OF RESISTANCE AMONG MICRO ORGANISMS CAUSING NEONATAL SEPSIS IN PESHAWAR	2008-2009	Fever Series	Culture	Bacteria	5	Low
3331	Khan-2011	Bacterial meningitis in North India: Trends over a period of eight years	2001-2009	Fever Series	Culture	Bacteria	12	Low
3332	Khan-1991	Transmission of Salmonella worthington by oropharyngeal suction in hospital neonatal unit.	1986-1986	Fever Series	Culture	Bacteria	1	Low
3338	Khanal-2007	Antimicrobial susceptibility patterns of Salmonella enterica serotype typhi in eastern Nepal.	2000-2004	Fever Series	Culture	Bacteria	1	Low
3341	Khanal-2004	NEONATAL SEPTICAEMIA: A HOSPITAL BASED STUDY IN EASTERN NEPAL	1998-2001	Fever Series	Culture	Bacteria	10	Low
3342	Viswanathan-2014	Multi-drug-resistant, non-fermenting, gram-negative bacilli in neonatal sepsis in Kolkata, India: a 4-year study.	2007-2010	Fever Series	Culture	Bacteria	5	Low
3344	Khanal-2015	Bacteriological Profile of Neonatal Sepsis in a Tertiary Level Hospital of Nepal	2010-2011	Fever Series	Culture	Bacteria	5	Low
3369	Anagha-2015	Typhoid in pediatric age group in a rural tertiary care center: present scenario	2014-2014	Fever Series	Culture	Bacteria	1	Low
3439	Tsering-2011	Bacteriological profile of septicemia and the risk factors in neonates and infants in sikkim.	2007-2008	Fever Series	Culture	Bacteria	10	Low
3446	Kumar-2008	Rising prevalence of enteric fever due to multidrug-resistant Salmonella: an epidemiological study.	1999-2005	Fever Series	Culture	Bacteria	6	Low
3448	Tiwari-2013	A study on the bacteriological profile and antibiogram of bacteremia in children below 10 years in a tertiary care hospital in bangalore, India.	2009-2010	Fever Series	Culture	Bacteria	8	Low
3449	Tiwari-2010	Profile and sensitivity pattern of bacteria isolated from various cultures in a Tertiary Care Hospital in Delhi.	2006-2007	Fever Series	Culture	Bacteria	7	Low
3452	Vinod-2004	Extended Spectrum of b-Lactamase Mediated Resistance to Third Generation Cephalosporins Among Klebsiellae pneumoniae in Neonatal Septicemia	2002-2003	Fever Series	Culture	Bacteria	3	Low
3457	Kumar-2013	Antimicrobial Susceptibility of Enteric Fever Salmonellae Isolated from Blood Culture	2006-2010	Fever Series	Culture	Bacteria	2	Low
3463	Thananki-2014	â€œdanger in the Bloodâ€ Bsi and Current Trend in Antimicrobial Resistance	2012-2012	Fever Series	Culture	Bacteria	8	Low
3478	Lamabadusuruya-2006	Invasive Haemophilus influenzae (Hib) disease in a tertiary care children's hospital.	2005-2005	Fever Series	Culture	Bacteria	1	Low
3502	Pandit-2005	Diagnosis of partially treated culture-negative bacterial meningitis using 16S rRNA universal primers and restriction endonuclease digestion.	2002-2002	Fever Series	Culture	Bacteria	6	Low
3503	Lewis-2005	Typhoid fever: a massive, single-point source, multidrug-resistant outbreak in Nepal.	2002-2002	Fever Series	Culture	Bacteria	1	Low
3504	Goheer-2014	Early Onset Neonatal Sepsis (Risk factors & Clinico-bacteriological profile)	2010-2012	Fever Series	Culture	Bacteria	6	Low
3507	Madhulatha-2013	Bacteriological Profile and Antibiotic Sensitivity Pattern of Micro Organisms from Community Acquired Pneumonia.	2012-2012	Fever Series	Culture	Bacteria	2	Low
3529	Mangaiarkkarasi-2013	Study of Antimicrobial Susceptibility Pattern of Escherichia coli Isolated from clinical specimens in a Teaching Hospital, Pondicherry	2012-2012	Fever Series	Culture	Bacteria	1	Low
3530	Mani-2007	Bacteriological profile of community acquired acute bacterial meningitis: a ten-year retrospective study in a tertiary neurocare centre in South India.	1996-2005	Fever Series	Culture	Bacteria	5	Low
3534	Mantur-2008	Bacteremia is as unpredictable as clinical manifestations in human brucellosis.	2004-2006	Fever Series	Culture	Bacteria	1	Low
3541	Mehta-1991	Observations on coagulase-negative staphylococci in a neonatal unit in India.	1990-1990	Fever Series	Culture	Bacteria	1	Low
3558	Mohan-2011	Prevalence and risk factors for unsuspected spontaneous ascitic fluid infection in cirrhotics undergoing therapeutic paracentesis in an outpatient clinic.	2008-2009	Fever Series	Culture	Bacteria	3	Low
3574	Bashir-2015	Ventilator Associated Pneumonia among Children	2012-2013	Fever Series	Culture	Bacteria	6	Low
3578	Narang-1998	Bone and joint infection in neonates.	1985-1994	Fever Series	Culture	Bacteria	2	Low
3595	Mishra-1998	Acinetobacter sepsis in newborns.	1995-1995	Fever Series	Culture	Bacteria	9	Low
3598	Mitra-1993	Bacteraemia and meningitis among hospital patients with diarrhoea	1989-1989	Fever Series	Culture	Bacteria	1	Low
3603	Tariq-2009	Clinical Profile and Outcome of Infective Endocarditis at the Aga Khan University Hospital	1988-2001	Fever Series	Culture	Bacteria	10	Low
3612	Tankhiwale-2003	An unusually high occurrence of Salmonella enterica serotype paratyphi A in patients with enteric fever.	2001-2002	Fever Series	Culture	Bacteria	2	Low
3615	Talawadekar-1989	Chloramphenicol resistant Salmonella species isolated between 1978 and 1987.	1978-1987	Fever Series	Culture	Bacteria	2	Low
3616	Takpere-2014	Bacterial isolates, risk factors and antibiogram of neonatal septicemia	2012-2013	Fever Series	Culture	Bacteria	6	Low
3619	Syed-2007	Spontaneous bacterial peritonitis (SBP) in cirrhotic ascites: a prospective study in a tertiary care hospital, Nepal.	2003-2004	Fever Series	Culture	Bacteria	5	Low
3620	Swarnkar-2012	A Study Of Early Onset Neonatal Sepsis With Special Reference To Sepsis Screening Parameters In A Tertiary Care Centre Of Rural India	2008-2010	Fever Series	Culture	Bacteria	4	Low
3626	Mohanty-2007	Bacteriology of parapneumonic pleural effusions in an Indian hospital.	2001-2004	Fever Series	Culture	Bacteria	12	Low
3632	Bhagra-2014	Antibiotic susceptibility pattern of Salmonella enterica serovar typhi and paratyphi a from North India: The changing scenario	2010-2012	Fever Series	Culture	Bacteria	2	Low
3646	Muley-2015	Bacteriological Profile of Neonatal Septicemia in a Tertiary Care Hospital from Western India.	2013-2013	Fever Series	Culture	Bacteria	6	Low
3649	Nair-2009	Outbreak of meningococcal disease in and around New Delhi, India, 2005-2006: a report from a tertiary care hospital.	2005-2006	Fever Series	Culture	Bacteria	1	Low
3652	Mitra-1997	Anaerobes in neonatal septicaemia: a cause for concern.	1996-1996	Fever Series	Culture	Bacteria	1	Low
3653	Kumar-2013	Comparison of Salmonella typhi and Paratyphi A Occurrence in a Tertiary Care Hospital.	2006-2010	Fever Series	Culture	Bacteria	2	Low
3654	Sucilathangam-2012	Early Diagnostic Markers for Neonatal Sepsis: Comparing Procalcitonin (PCT) and C-Reactive Protein (CRP)	2010-2010	Fever Series	Culture	Bacteria	7	Low
3656	Senthilkumar-2010	Epidemiology of infective endocarditis in Chennai, South India.	2008-2010	Fever Series	Culture	Bacteria	7	Low
3659	Nandagopal-2010	Prevalence of Salmonella typhi among patients with febrile illness in rural and peri-urban populations of Vellore district, as determined by nested PCR targeting the flagellin gene.	2008-2009	Fever Series	Culture	Bacteria	1	Low
3666	Struelens-1985	Shigella septicemia: prevalence, presentation, risk factors, and outcome.	1976-1983	Fever Series	Culture	Bacteria	10	Low
3667	Struelens-1991	Bacteremia during diarrhea: incidence, etiology, risk factors, and outcome.	1982-1983	Fever Series	Culture	Bacteria	28	Low
3678	Narayanappa-2010	Comparative study of dot enzyme immunoassay (Typhidot-M) and Widal test in the diagnosis of typhoid fever.	2006-2006	Fever Series	Culture	Bacteria	1	Low
3684	Negi-2010	Direct detection and serogroup characterization of Neisseria meningitidis from outbreak of meningococcal meningitis in Delhi.	2008-2008	Fever Series	Culture	Bacteria	1	Low
3685	Neopane-2012	Validation of the proposed clinical diagnostic criteria of enteric fever.	2009-2012	Fever Series	Culture	Bacteria	1	Low
3691	Owais-2010	Incidence of typhoid bacteremia in infants and young children in southern coastal Pakistan.	2007-2008	Fever Series	Culture	Bacteria	11	Low
3727	Samanta-2011	Emerging resistance of non-fermenting gram negative bacilli in a tertiary care centre.	2007-2009	Fever Series	Culture	Bacteria	4	Low
3729	Pandey-2013	The Aetiology of the Bloodstream Infections in the Patients Who Presented to a Tertiary Care Teaching Hospital in Kathmandu, Nepal	2010-2010	Fever Series	Culture	Bacteria	8	Low
3731	Pandian-2004	Iatrogenic meningitis after lumbar puncture-a preventable health hazard.	1984-2002	Fever Series	Culture	Bacteria	3	Low
3756	Patel-2013	Prevalence of nonfermenting Gram negative bacilli infection in tertiary care Hospital in Ahmedabad, Gujarat	2010-2011	Fever Series	Culture	Bacteria	5	Low
3781	Sonawane-2014	Comparative Study of Diagnostic Markers in Neonatal Sepsis	2013-2013	Fever Series	Culture	Bacteria	7	Low
3782	Khanum-2006	Distribution Patterns of Salmonella Infection in Rawalpindi/Islamabad Area And the Risk Factors Associated with the Disease Prevalence	2001-2002	Fever Series	Culture	Bacteria	2	Low
3788	Sinha-1999	Typhoid fever in children aged less than 5 years.	1995-1996	Fever Series	Culture	Bacteria	1	Low
3895	Rai-2013	Is Antimicrobial Resistance Pattern of Enteric Fever Changing in Kathmandu Valley?	2011-2012	Fever Series	Culture	Bacteria	2	Low
3906	Rahman-2008	Haemophilus influenzae type-b and non-b-type invasive diseases in urban children (<5years) of Bangladesh: implications for therapy and vaccination.	1993-2003	Fever Series	Culture	Bacteria	1	Low
3908	Rahman-2005	Salmonella enterica serovar Typhi with decreased susceptibility to ciprofloxacin--an emerging problem in Bangladesh.	2003-2004	Fever Series	Culture	Bacteria	1	Low
3910	Rahman-2002	Decline in epidemic of multidrug resistant Salmonella typhi is not associated with increased incidence of antibiotic-susceptible strain in Bangladesh.	1989-1996	Fever Series	Culture	Bacteria	1	Low
3944	Qamar-2014	A three-year review of antimicrobial resistance of Salmonella enterica serovars Typhi and Paratyphi A in Pakistan.	2009-2011	Fever Series	Culture	Bacteria	3	Low
3948	Qamar-2014	Metallo B lactamase producing Enterobacter cloacae: An emerging threat in neonates	2009-2009	Fever Series	Culture	Bacteria	1	Low
3955	Premaratna-2015	Secondary bacteraemia in adult patients with prolonged dengue fever.	2012-2012	Fever Series	Culture	Bacteria	3	Low
3978	Paul-2015	To Study the Incidence, Predictive Factors and Clinical Outcome of Spontaneous Bacterial Peritonitis in Patients of Cirrhosis with Ascites.	2012-2013	Fever Series	Culture	Bacteria	3	Low
3981	Raj-2013	Bacteriological profile of neonatal sepsis in a tertiary care hospital	2009-2011	Fever Series	Culture	Bacteria	9	Low
3985	Rajeevan-2014	Study of prevalence and antimicrobial susceptibility pattern in blood isolates from a tertiary care hospital in North Kerala, India	2013-2013	Fever Series	Culture	Bacteria	11	Low
3988	Rajendraprasad-2013	Bacterial spectrum of neonatal septicemia with their antibiogram with reference to various predisposing factors in a tertiary care hospital in Southern India	2009-2011	Fever Series	Culture	Bacteria	6	Low
4034	Rao-2013	Sepsis in Infants: Analysis of Bacterial Pathogens and their Antibiotic Susceptibility, A Study at Government Tertiary Care Hospital, Karachi	2010-2011	Fever Series	Culture	Bacteria	9	Low
4051	Rauniar-2000	Treatment pattern of typhoid fever at a tertiary care teaching hospital in eastern Nepal	1994-1998	Fever Series	Culture	Bacteria	2	Low
4080	Raza-2012	Antimicrobial susceptibility patterns of Salmonella typhi and Salmonella paratyphi A in a tertiary care hospital.	2010-2011	Fever Series	Culture	Bacteria	2	Low
4092	Rijal-2010	Antimicrobial susceptibility pattern and serotyping of Streptococcus pneumoniae isolated from Kanti Children Hospital in Nepal.	2004-2008	Fever Series	Culture	Bacteria	1	Low
4096	Rose-2014	Antimicrobial susceptibility profile of isolates from pediatric blood stream infections.	2010-2013	Fever Series	Culture	Bacteria	12	Low
4099	Roy-2013	Neonatal septicaemia caused by diverse clones of Klebsiella pneumoniae & Escherichia coli harbouring blaCTX-M-15.	2008-2008	Fever Series	Culture	Bacteria	2	Low
4105	Bibi-2015	Clinical, laboratory and bacterial profile of Spontaneous Bacterial Peritonitis in Chronic Liver Disease patients.	2010-2012	Fever Series	Culture	Bacteria	5	Low
4107	Saha-2009	Surveillance for invasive Streptococcus pneumoniae disease among hospitalized children in Bangladesh: antimicrobial susceptibility and serotype distribution.	2004-2007	Fever Series	Culture	Bacteria	1	Low
4109	Saha-2005	Invasive Haemophilus influenzae type B diseases in Bangladesh, with increased resistance to antibiotics.	1993-2003	Fever Series	Culture	Bacteria	1	Low
4111	Sahu-2011	Microbial profile and antibiotic sensitivity pattern in acute bacterial cholangitis.	2004-2007	Fever Series	Culture	Bacteria	4	Low
4114	Saleem-2013	Trends in antibiotic susceptibility and incidence of late-onset Klebsiella pneumoniae neonatal sepsis over a six-year period in a neonatal intensive care unit in Karachi, Pakistan.	2006-2011	Fever Series	Culture	Bacteria	1	Low
4116	Iqbal-2011	Incidence of spontaneous Bacterial Peritonitits in Liver Cirrhosis, the Causative Organism and Antibiotic sensitivity	2001-2003	Fever Series	Culture	Bacteria	5	Low
4125	Datta-2012	A ten year analysis of multi-drug resistant blood stream infections caused by Escherichia coli & Klebsiella pneumoniae in a tertiary care hospital.	2000-2009	Fever Series	Culture	Bacteria	2	Low
4194	Senanayake-2015	Outbreak of bloodstream infection with extended spectrum ÃŸ-lactamase-producing Klebsiella pneumoniae at a Teaching Hospital	2009-2010	Fever Series	Culture	Bacteria	2	Low
4199	Shah-2009	Invasive pneumococcal disease in Kanti Children's Hospital, Nepal, as observed by the South Asian Pneumococcal Alliance network.	2004-2007	Fever Series	Culture	Bacteria	2	Low
4200	Shah-2009	Establishment of population-based surveillance for invasive pneumococcal disease in Bangalore, India.	2006-2006	Fever Series	Culture	Bacteria	1	Low
4208	Sidhu-2010	Prevalence of Nonfermentative Gram Negative Bacilli In Seriously ill Patients With Bacteraemia	2007-2009	Fever Series	Culture	Bacteria	16	Low
4210	Duggal-2014	Etiology and Susceptibility of Blood Stream Infections in a Referral Hospital in North Delhi: A One Year Study	2011-2012	Fever Series	Culture	Bacteria	18	Low
4211	Shameem-2008	Bacterial meningitis: rapid diagnosis and microbial profile: a multicentered study.	2003-2007	Fever Series	Culture	Bacteria	8	Low
4225	Singh-2012	Enteric fever in Children at Dhulikhel Hospital	2009-2011	Fever Series	Culture	Bacteria	1	Low
4229	Singh-2011	Prevalence and susceptibility pattern of E. coli in low birth weight neonates of early onset sepsis	2008-2010	Fever Series	Culture	Bacteria	6	Low
4230	Malhotra-2006	Clinical profile and visual outcome in cluster endophthalmitis following cataract surgery in Central India	2005-2006	Fever Series	Culture	Bacteria	1	Low
4250	Shrestha-2013	Bacteriological study of neonatal sepsis and antibiotic susceptibility pattern of isolates in Kathmandu, Nepal.	2011-2012	Fever Series	Culture	Bacteria	6	Low
4252	Shrestha-2013	Bacterial isolates and its antibiotic susceptibility pattern in NICU.	2010-2010	Fever Series	Culture	Bacteria	9	Low
4253	Shrestha-2012	Antibiotic usage and its sensitivity pattern in the NICU.	2011-2011	Fever Series	Culture	Bacteria	6	Low
4254	Shrestha-2011	Bacteriological Profile of Neonatal Sepsis: A Hospital Based Study	2008-2009	Fever Series	Culture	Bacteria	4	Low
4255	Shrestha-2010	Antibiotic resistance pattern of bacterial isolates in neonatal care unit.	2006-2007	Fever Series	Culture	Bacteria	9	Low
4256	Shrestha-2007	Hepatic vena cava disease: Etiologic relation to bacterial infection.	2000-2000	Fever Series	Culture	Bacteria	3	Low
4257	Shrestha-2002	Bacterial peritonitis in hepatic inferior vena cava disease: a hypothesis to explain the cause of infection in high protein ascites.	1996-1999	Fever Series	Culture	Bacteria	6	Low
4266	Shetty-1985	Coagglutination and counter immunoelectrophoresis in the rapid diagnosis of typhoid fever.	1984-1984	Fever Series	Culture	Bacteria	5	Low
4267	Sheth-2012	Antibiotic Sensitivity Pattern of Bacterial Isolates from the Intensive Care Unit of a Tertiary Care Hospital in India	2010-2011	Fever Series	Culture	Bacteria	5	Low
4268	Sheth-2012	Antibiotic sensitivity pattern in neonatal intensive care unit of a tertiary care hospital of India	2010-2011	Fever Series	Culture	Bacteria	7	Low
4270	Sheikh-2014	Neonatal Sepsis: An Evaluation of Bacteriological Spectrum, Antibiotic Susceptibilities and Prognostic Predictors at Civil Hospital, Karachi	2012-2012	Fever Series	Culture	Bacteria	6	Low
4271	Mahmud-2014	Prevalence and Antimicrobial Resistance of Salmonella strains Isolated from Blood Cultures in Dhaka Division, Bangladesh.	1999-2007	Fever Series	Culture	Bacteria	2	Low
4272	Sheikh-2009	Salmonella enterica serovar Typhi-specific immunoglobulin A antibody responses in plasma and antibody in lymphocyte supernatant specimens in Bangladeshi patients with suspected typhoid fever.	2008-2008	Fever Series	Culture	Bacteria	1	Low
4277	Sharma-2006	A hospital-based study of bloodstream infections in febrile patients in Dhulikhel Hospital Kathmandu University Teaching Hospital, Nepal.	2002-2004	Fever Series	Culture	Bacteria	6	Low
4288	Patil-2011	Central venous catheter-related bloodstream infections in the intensive care unit.	2004-2004	Fever Series	Culture	Bacteria	4	Low
4324	Abdullah-2013	Enteric Fever in a Cross-section of Patients in Karachi: Current Correlation of Positive Blood Cultures with the Widal Agglutination and the Typhidot Immunoassay Tests	2012-2013	Fever Series	Culture	Bacteria	3	Low
4326	Ahmed-2013	Incidence and antimicrobial susceptibility of salmonella in slum children of Dhaka city, Bangladesh	2011-2012	Fever Series	Culture	Bacteria	3	Low
4330	Haque-2014	Identification of bacterial isolates in neonatal sepsis and their antimicrobial susceptibility.	2011-2011	Fever Series	Culture	Bacteria	9	Low
4336	Nema-1996	Antibiogram study over bacterial isolates from cases of bacteraemias.	1994-1994	Fever Series	Culture	Bacteria	5	Low
4350	Sood-2006	Profile of bacterial isolates from suspected cases of infective endocarditis (IE): a retrospective study in a north Indian tertiary care hospital.	2000-2004	Fever Series	Culture	Bacteria	11	Low
4365	Christo-1990	Neonatal citrobacter sepsis: clinical and epidemiological aspects.	1986-1989	Fever Series	Culture	Bacteria	1	Low
4573	Ghadage-2002	Antibiotic susceptibility pattern of Salmonella worthington isolated from neonates--a retrospective study	1995-2000	Fever Series	Culture	Bacteria	1	Low
4585	Gupta-2015	Bacteriologic profile and antibiogram of paediatric blood cultures in a tertiary care centre	2013-2013	Fever Series	Culture	Bacteria	9	Low
4629	ICDDRB-2008	Invasive pneumococcal disease among children in rural Bangladesh: Results from a population-based surveillance	2004-2007	Fever Series	Culture	Bacteria	1	Low
4672	Geetha-2014	Plasmid-mediated quinolone resistance in typhoidal Salmonellae: a preliminary report from South India.	2010-2011	Fever Series	Culture	Bacteria	2	Low
4674	Jayanthi-2012	Clinical distribution and antibiotic resistance pattern of nonfermenting Gram negative bacilli.	2010-2010	Fever Series	Culture	Bacteria	3	Low
4675	Mindolli-2010	Identification And Speciation Of Acinetobacter And Their Antimicrobial Susceptibility Testing	2007-2008	Fever Series	Culture	Bacteria	1	Low
4678	Ahmed-2006	Multidrug-resistant Salmonella enterica serovar typhi isolates with high-level resistance to ciprofloxacin in Dhaka, Bangladesh.	2005-2005	Fever Series	Culture	Bacteria	1	Low
4680	Dhanashree-2007	Antibiotic susceptibility profile of Salmonella enterica serovars: trend over three years showing re-emergence of chloramphenicol sensitivity and rare serovars.	2003-2006	Fever Series	Culture	Bacteria	6	Low
4686	Reller-2009	Controlled evaluation of Bactec Peds Plus/F and Bactec lytic/10 anaerobic/F media for isolation of Salmonella enterica serovars typhi and paratyphi A from blood.	2005-2006	Fever Series	Culture	Bacteria	2	Low
4689	Kudawla-2008	Validation of a clinical score for the diagnosis of late onset neonatal septicemia in babies weighing 1000-2500 g.	2005-2005	Fever Series	Culture	Bacteria	8	Low
2813	Banerjee-2011	Outbreak of Pneumococcal Pneumonia among Military Recruits	2002-2002	Seroprevalence	Culture	Bacteria	1	Moderate
3673	Yeruva-2013	Seroprevalence and significant titres of typhoid antibodies in a teaching hospital in Medchal	2012-2012	Seroprevalence	culture	Bacteria	1	Moderate
1516	Saengnipanthkul-1991	Isolated articular melioidosis	1984-1988	Case Series	Culture/Microscopy/Serological	Bacteria	1	High
1907	Duggal-2007	Recent outbreak of meningococcal meningitis--a microbiological study with brief review of literature	2005-2006	Fever Series/Seroprevalence	Culture/microscopy/Serological	Bacteria	1	Low
2318	Ratnam-1983	Isolation of leptospires and demonstration of antibodies in human leptospirosis in Madras, India	1981-1982	Fever Series/Seroprevalence	Culture/microscopy/Serological	Bacteria	1	Low
4626	Patwari-1995	Inappropriate secretion of antidiuretic hormone in acute bacterial meningitis.	1987-1988	Fever Series/Seroprevalence	Culture/microscopy/Serological	Bacteria	5	Low
1585	Bai-2012	Bartonella vinsonii subsp. arupensis in humans, Thailand	2002-2003	Case Series	Culture/PCR	Bacteria	2	High
1635	Rattanaumpawan-2013	Epidemiology of bacteremia caused by uncommon non-fermentative gram-negative bacteria	2007-2008	Case Series	Culture/PCR	Bacteria	18	High
356	Boonsilp-2011	Molecular detection and speciation of pathogenic Leptospira spp. in blood from patients with culture-negative leptospirosis	2001-2002	Fever Series	Culture/PCR	Bacteria	1	Low
1628	Lochindarat-2014	Bacterial etiology of empyema thoracis and parapneumonic pleural effusion in Thai children aged less than 16 years	2008-2009	Fever Series	Culture/PCR	Bacteria	7	Low
1650	Mai-2008	Streptococcus suis meningitis in adults in Vietnam	1996-2005	Fever Series	Culture/PCR	Bacteria	7	Low
1674	Turner-2013	A three year descriptive study of early onset neonatal sepsis in a refugee population on the Thailand Myanmar border	2009-2012	Fever Series	Culture/PCR	Bacteria	1	Low
1776	Ashwani-2002	Detection of Salmonella typhi by polymerase chain reaction: Implications in diagnosis of typhoid fever	2001-2001	Fever Series	Culture/PCR	Bacteria	1	Low
2288	Nizami-2006	Enhanced detection rate of typhoid fever in children in a periurban slum in Karachi, Pakistan using polymerase chain reaction technology	2005-2005	Fever Series	Culture/PCR	Bacteria	1	Low
4269	Shoma-2001	Rapid detection of Haemophilus influenzae type b in Bangladeshi children with pneumonia and meningitis by PCR and analysis of antimicrobial resistance.	1998-1999	Fever Series	Culture/PCR	Bacteria	1	Low
1630	Hatta-2007	Detection of Salmonella typhi by nested polymerase chain reaction in blood, urine, and stool samples	2007-2007	Fever Series/Seroprevalence	Culture/PCR/Serological	Bacteria	1	Low
4220	Singhi-2002	Evaluation of polymerase chain reaction (PCR) for diagnosing Haemophilus influenzae b meningitis.	2000-2001	Fever Series/Seroprevalence	Culture/PCR/Serological	Bacteria	5	Low
1308	Chadwick-2002	Cerebral melioidosis in Singapore: a review of five cases	1997-1998	Case Series	Culture/Serological	Bacteria	1	High
1310	Chaiwarith-2005	Melioidosis at Maharaj Nakorn Chiang Mai Hospital, Thailand	2001-2003	Case Series	Culture/Serological	Bacteria	1	High
1320	Saipan-1998	Neurological manifestations of melioidosis in children	1993-1997	Case Series	Culture/Serological	Bacteria	1	High
1449	Ng-2009	Melioidotic prostatic abscess in Pahang	2005-2007	Case Series	Culture/Serological	Bacteria	1	High
1578	Yap-1998	Typhoid fever in children-a retrospective study of 54 cases from Malaysia	1988-1998	Case Series	Culture/Serological	Bacteria	1	High
1619	Lee-1996	Severe community-acquired pneumonia in Singapore	1991-1993	Case Series	Culture/Serological	Bacteria	5	High
2101	Ragini-2010	Paratyphoid fever - emerging problem in South India	2006-2008	Case Series	Culture/Serological	Bacteria	1	High
2491	Lumbiganon-1992	Imipenem therapy for melioidosis in two children.	1988-1988	Case Series	Culture/Serological	Bacteria	1	High
3260	Goswami-2014	Predictors of mortality in leptospirosis: an observational study from two hospitals in Kolkata, eastern India.	2010-2012	Case Series	Culture/Serological	Bacteria	1	High
1771	Arora-1992	Multidrug resistant typhoid fever: study of an outbreak in Calcutta	1989-1990	Case Series/Fever Series/Seroprevalence	Culture/Serological	Bacteria	1	Moderate
1531	Baggett-2009	Incidence of pneumococcal bacteremia requiring hospitalization in rural Thailand.	2005-2007	Fever Series	Culture/Serological	Bacteria	1	Low
1410	Leong-2015	Outbreak of Human Brucellosis from Consumption of Raw Goats' Milk in Penang, Malaysia	2011-2012	Fever Series/Seroprevalence	Culture/Serological	Bacteria	1	Low
1639	Mendoza-2013	Clinical profile of patients diagnosed with leptospirosis after a typhoon: a multicenter study	2009-2009	Fever Series/Seroprevalence	Culture/Serological	Bacteria	1	Low
1798	Singh-2011	Salmonella typhi infections and effect of fluroquinolones and third generation cephalosporins in clinical outcome	2009-2010	Fever Series/Seroprevalence	Culture/Serological	Bacteria	1	Low
1902	Dhadwal-2008	Epidemiological investigation of a typhoid outbreak	2005-2005	Fever Series/Seroprevalence	Culture/Serological	Bacteria	1	Low
2038	Sushma-2011	Typhidot (IgM) as a reliable and rapid diagnostic test for typhoid fever	2009-2009	Fever Series/Seroprevalence	Culture/Serological	Bacteria	5	Low
2055	Siddiqui-2006	Typhoid fever in children: some epidemiological considerations from Karachi, Pakistan	1999-2001	Fever Series/Seroprevalence	Culture/Serological	Bacteria	3	Low
2092	Rama-2009	A typhoid fever outbreak in a slum of South Dumdum municipality, West Bengal, India, 2007: evidence for foodborne and waterborne transmission	2007-2007	Fever Series/Seroprevalence	Culture/Serological	Bacteria	1	Low
2157	Singhi-1992	Bacteremia and bacterial infections in highly febrile children without apparent focus	1989-1990	Fever Series/Seroprevalence	Culture/Serological	Bacteria	6	Low
2163	Murdoch-2004	The etiology of febrile illness in adults presenting to Patan Hospital in Kathmandu, Nepal	2001-2001	Fever Series/Seroprevalence	Culture/Serological	Bacteria	9	Low
2221	Mantur-2004	Childhood brucellosis - a microbiological, epidemiological and clinical study	1988-2001	Fever Series/Seroprevalence	Culture/Serological	Bacteria	2	Low
2336	Sharma-2004	Typhoid fever in Dhulikhel hospital, Nepal	2001-2002	Fever Series/Seroprevalence	Culture/Serological	Bacteria	1	Low
2378	Rathore-1996	Multidrug-resistant Salmonella typhi in Pakistani children: clinical features and treatment	1990-1990	Fever Series/Seroprevalence	Culture/Serological	Bacteria	1	Low
2775	Anagha-2012	The easy and early diagnosis of typhoid fever	2010-2011	Fever Series/Seroprevalence	Culture/Serological	Bacteria	1	Low
3135	Ravikumar-2006	A two-year epidemiological study on enteric fever caused by salmonella sp from Tamil Nadu, South India	2003-2004	Fever Series/Seroprevalence	Culture/Serological	Bacteria	3	Low
4351	Sultana-2014	Evaluation of TH agglutinin titres of Widal test in the diagnosis of typhoid fever.	2010-2011	Fever Series/Seroprevalence	Culture/Serological	Bacteria	1	Low
1740	Aher-2008	A case report of relapsing fever	2008-2008	Case Series	Microscopy/Staining	Bacteria	1	High
3379	Verma-2003	Leptospirosis in children.	2000-2002	Case Series	Microscopy/Staining	Bacteria	1	High
2322	Saravanan-2009	Incidence of leptospirosis in humans and the epidemiological pattern of occurrence	2008-2009	Fever Series	Microscopy/Staining	Bacteria	1	Low
2332	Shams-2003	Seasonal paradox in acute meningitis at Nawabshah	2001-2001	Fever Series	Microscopy/Staining	Bacteria	3	Low
2380	Saravanan-2014	Epidemiology of leptospirosis in humans with pyrexia of unknown origin	2008-2012	Fever Series	Microscopy/Staining	Bacteria	1	Moderate
3097	Jaiswal-2015	Dark field Microscopy an important conventional technique for the early diagnosis of Leptospirosis	2011-2015	Fever Series	Microscopy/Staining	Bacteria	1	Moderate
1229	Nga-2006	Brucellosis is not a major cause of febrile illness in patients at public health care facilities in Binh Thuan Province, Vietnam	2001-2004	Seroprevalence	Microscopy/Staining	Bacteria	1	Moderate
1355	Gaywee-2007	Human infection with Rickettsia sp. related to R. japonica, Thailand	2005-2005	Case Series	PCR	Bacteria	1	High
1359	Hatrongjit-2015	First human case report of sepsis due to infection with Streptococcus suis serotype 31 in Thailand	2012-2012	Case Series	PCR	Bacteria	1	High
1372	Sangkasuwan-2007	Description of the first reported human case of spotted fever group rickettsiosis in urban Bangkok	2002-2002	Case Series	PCR	Bacteria	1	High
1478	Kiratisin-2007	Dyella japonica bacteremia in hemodialysis patient	2007-2007	Case Series	PCR	Bacteria	1	High
1483	Phommasone-2013	Concurrent infection with murine typhus and scrub typhus in southern Laos-the mixed and the unmixed	2009-2009	Case Series	PCR	Bacteria	2	High
1497	Poovorawan-2013	Shewanella haliotis associated with severe soft tissue infection, Thailand, 2012	2012-2012	Case Series	PCR	Bacteria	1	High
1504	Punpanich-2012	Streptococcus gallolyticus subspecies pasteurianus meningitis in an infant: a case report and literature review	2012-2012	Case Series	PCR	Bacteria	1	High
1870	Chauhan-2010	Leptospirosis presenting as acute respiratory distress syndrome (ARDS) in sub-Himalayan region	2009-2009	Case Series	PCR	Bacteria	1	High
2043	Sourabh-2012	Eschar: a cutaneous clue to scrub typhus	2012-2012	Case Series	PCR	Bacteria	1	High
2132	Aarthi-2013	First case series of emerging Rickettsial neonatal sepsis identified by polymerase chain reaction-based deoxyribonucleic acid sequencing	2013-2013	Case Series	PCR	Bacteria	2	High
2161	Murphy-2011	Rickettsia honei infection in human, Nepal, 2009	2009-2009	Case Series	PCR	Bacteria	1	High
2205	Mahajan-2010	Scrub typhus involving central nervous system, India, 2004-2006	2004-2006	Case Series	PCR	Bacteria	1	High
2828	Bhardwaj-2013	Abducens nerve palsy in a patient with scrub typhus: a case report.	2012-2012	Case Series	PCR	Bacteria	1	High
2921	Devi-2014	Sneathia species in a case of neonatal meningitis from Northeast India.	2013-2013	Case Series	PCR	Bacteria	1	High
3508	Mahajan-2011	GastroIntestinal Bleeding in Scrub Typhus	2010-2010	Case Series	PCR	Bacteria	1	High
3584	Iqbal-2015	Polyarthritis and massive small bowel bleed: An unusual combination in scrub typhus.	2014-2014	Case Series	PCR	Bacteria	1	High
4226	Kaliamurthy-2011	Post-operative ocular infection due to Streptococcus dysgalactiae subspecies equisimilis.	2009-2009	Case Series	PCR	Bacteria	1	High
4246	Shriyan-2010	An Atypical Presentation of Rocky Mountain spotted fever (RMSF) - A Case Report	2009-2009	Case Series	PCR	Bacteria	1	High
1706	Dittrich-2015	Neorickettsia sennetsu as a Neglected Cause of Fever in South-East Asia	2010-2011	Fever Series	PCR	Bacteria	1	Low
1783	Bakshi-2007	Development of a real-time PCR assay for the diagnosis of scrub typhus cases in India and evidence of the prevalence of new genotype of O. tsutsugamushi	2006-2006	Fever Series	PCR	Bacteria	1	Low
1918	Gaurang-2013	Socio-demographic, clinical and laboratory profile of leptospirosis cases registered at SMIMER, Surat	2011-2011	Fever Series	PCR	Bacteria	1	Low
2109	Prakash-2012	Molecular detection and analysis of spotted fever group Rickettsia in patients with fever and rash at a tertiary care centre in Tamil Nadu, India	2006-2008	Fever Series	PCR	Bacteria	1	Low
2138	Nandagopal-2012	Application of polymerase chain reaction to detect burkholderia pseudomallei and Brucella species in buffy coat from patients with febrile illness among rural and peri-urban population	2008-2009	Fever Series	PCR	Bacteria	2	Low
2773	Ambati-2007	Diagnosis of typhoid fever by polymerase chain reaction.	2003-2004	Fever Series	PCR	Bacteria	1	Low
2909	Agampodi-2012	Utility of quantitative polymerase chain reaction in leptospirosis diagnosis: association of level of leptospiremia and clinical manifestations in Sri Lanka.	2008-2009	Fever Series	PCR	Bacteria	1	Low
3028	Haque-2001	Utility of PCR in diagnosis of problematic cases of typhoid.	2000-2000	Fever Series	PCR	Bacteria	1	Low
3456	Kumar-2014	Scrub typhus is an under-recognized cause of acute febrile illness with acute kidney injury in India.	2011-2012	Fever Series	PCR	Bacteria	1	Low
4687	Pradyot-2005	Evaluation of Nested PCR in Diagnosis of Typhoid Fever	2004-2004	Fever Series	PCR	Bacteria	1	Low
2992	Gemechu-2011	Polymerase chain reaction (PCR) assay for rapid diagnosis and its role in prevention of human brucellosis in Punjab, India.	2009-2009	Seroprevalence	PCR	Bacteria	1	Moderate
1538	Jiang-2005	Human infection with Rickettsia honei, Thailand	2002-2002	Case Series	PCR/Serological	Bacteria	1	High
1871	Chauhan-2010	Profile of patients of leptospirosis in sub-Himalayan region of North India	2008-2008	Case Series	PCR/Serological	Bacteria	1	High
2204	Mahajan-2006	Scrub typhus in Himalayas	2004-2004	Case Series	PCR/Serological	Bacteria	1	High
1346	Edouard-2014	Two human cases of Rickettsia felis infection, Thailand	2002-2005	Fever Series/Seroprevalence	PCR/Serological	Bacteria	1	Low
1669	Seng-2007	Leptospirosis in Takeo Province, Kingdom of Cambodia, 2003	2003-2003	Fever Series/Seroprevalence	PCR/Serological	Bacteria	1	Low
1966	Jena-2004	An outbreak of leptospirosis in Orissa, India: the importance of surveillance	2002-2002	Fever Series/Seroprevalence	PCR/Serological	Bacteria	1	Low
2021	Usha-2015	Molecular detection of scrub typhus in Tirupati, Andhra Pradesh, India	2013-2014	Fever Series/Seroprevalence	PCR/Serological	Bacteria	1	Low
2131	Natarajaseenivasan-2012	Rapid diagnosis of leptospirosis in patients with different clinical manifestations by 16S rRNA gene based nested PCR	2009-2009	Fever Series/Seroprevalence	PCR/Serological	Bacteria	1	Low
2164	Muhammad-2014	Frequency of brucellosis in high risk human groups in Pakistan detected through polymerase chain reaction and its comparison with conventional slide agglutination test	2014-2014	Fever Series/Seroprevalence	PCR/Serological	Bacteria	1	Low
2175	Koizumi-2009	Serological and genetic analysis of leptospirosis in patients with acute febrile illness in Kandy, Sri Lanka	2008-2008	Fever Series/Seroprevalence	PCR/Serological	Bacteria	1	Low
2289	Nwafor-Okoli-2012	Leptospira infection at the University of Peradeniya Teaching Hospital, Sri Lanka: clinical and laboratory investigations	2009-2010	Fever Series/Seroprevalence	PCR/Serological	Bacteria	1	Low
1679	Newton-2009	Sennetsu neorickettsiosis: a probable fish-borne cause of fever rediscovered in Laos	2001-2004	Seroprevalence	PCR/Serological	Bacteria	2	Moderate
2406	Ruang-Areerate-2011	Genotype diversity and distribution of Orientia tsutsugamushi causing scrub typhus in Thailand	2004-2007	Seroprevalence	PCR/Serological	Bacteria	1	Moderate
1289	Raihan-2014	Neuroretinitis in ocular bartonellosis: a case series	2012-2013	Case Series	Serological	Bacteria	1	High
1297	Ariyapruchya-2003	Clinical presentation and medical complication in 59 cases of laboratory-confirmed leptospirosis in Bangkok	1994-2000	Case Series	Serological	Bacteria	1	High
1302	Boonma-1995	Murine typhus: 2 case reports from Bangkok Metropolitan	1993-1993	Case Series	Serological	Bacteria	1	High
1312	Gip-1989	Yaws revisited	1986-1987	Case Series	Serological	Bacteria	1	High
1319	Moy-2015	Abducens nerve palsy and meningitis by Rickettsia typhi	2014-2014	Case Series	Serological	Bacteria	1	High
1347	Engelkens-1990	Radiological and dermatological findings in two patients suffering from early yaws in Indonesia	1988-1988	Case Series	Serological	Bacteria	1	High
1348	Engelkens-1990	Disseminated early yaws: report of a child with a remarkable genital lesion mimicking venereal syphilis	1988-1988	Case Series	Serological	Bacteria	1	High
1434	McGready-2010	First report of an Orientia tsutsugamushi type TA716-related scrub typhus infection in Thailand	2004-2004	Case Series	Serological	Bacteria	1	High
1452	Niemsiri-1993	Congenital syphilitic nephrosis	1977-1991	Case Series	Serological	Bacteria	1	High
1453	Niwattayakul-2002	Leptospirosis in Northeastern Thailand: hypotension and complications	1999-2000	Case Series	Serological	Bacteria	1	High
1454	Abdullah-2015	Unilateral visual loss secondary to cat scratch disease in a healthy young man	2015-2015	Case Series	Serological	Bacteria	1	High
1457	Ong-2001	Endemic typhus in Singapore - a re-emerging infectious disease?	1999-2000	Case Series	Serological	Bacteria	1	High
1462	Pachirat-2012	The first reported cases of Q fever endocarditis in Thailand	2010-2010	Case Series	Serological	Bacteria	1	High
1463	Pachirat-2011	The first reported case of Bartonella endocarditis in Thailand	2011-2011	Case Series	Serological	Bacteria	1	High
1480	Phatharodom-2015	Murine typhus in a liver transplant recipient: report of a first case	2013-2013	Case Series	Serological	Bacteria	1	High
1542	Silpapojakul-1993	Murine typhus in Thailand: clinical features, diagnosis and treatment	1983-1987	Case Series	Serological	Bacteria	1	High
1543	Silpapojakul-2004	Paediatric scrub typhus in Thailand: a study of 73 confirmed cases	1985-2002	Case Series	Serological	Bacteria	1	High
1545	Sirisanthana-1994	First cases of spotted fever group rickettsiosis in Thailand	1990-1991	Case Series	Serological	Bacteria	2	High
1566	Vachvanichsanong-1999	Tubulointerstitial renal failure in childhood leptospirosis.	1999-1999	Case Series	Serological	Bacteria	1	High
1701	Chen-2001	Epidemiological, clinical and laboratory characteristics of 19 serologically confirmed rickettsial disease in Singapore	1999-1999	Case Series	Serological	Bacteria	1	High
1737	Agampodi-2014	Outbreak of leptospirosis after white-water rafting: sign of a shift from rural to recreational leptospirosis in Sri Lanka?	2012-2012	Case Series	Serological	Bacteria	1	High
1738	Aggarwal-2014	Emergence of scrub typhus in Northern India: experience from tertiary care hospital	2012-2012	Case Series	Serological	Bacteria	1	High
1752	Anandan-2010	Evaluation of IgM ELISA using a sonicate and a lipopolysaccharide antigen for the serodiagnosis of melioidosis	2005-2008	Case Series	Serological	Bacteria	1	High
1802	Shah-2009	Spotted fever in a child in Mumbai, India	2009-2009	Case Series	Serological	Bacteria	1	High
1805	Rele-2001	Mixed infection due to leptospira and dengue in a patient with pyrexia	2000-2000	Case Series	Serological	Bacteria	1	High
1819	Basu-2003	Leptospirosis and Weil's disease in eastern India	2003-2003	Case Series	Serological	Bacteria	1	High
1831	Bhat-2014	Scrub typhus: a common rickettsial disease emerging in a new geographical region of north India	2013-2013	Case Series	Serological	Bacteria	1	High
1843	Boorugu-2010	Reporting a case of scrub Typhus from Andhra Pradesh	2010-2010	Case Series	Serological	Bacteria	1	High
1869	Chaudhry-2009	Pulmonary involvement in leptospirosis: a diagnostic enigma	2007-2007	Case Series	Serological	Bacteria	1	High
1890	Dass-2011	Characteristics of pediatric scrub typhus during an outbreak in the North Eastern region of India: peculiarities in clinical presentation, laboratory findings and complications	2009-2010	Case Series	Serological	Bacteria	1	High
1893	De-2014	Changes in full blood count parameters in leptospirosis: a prospective study	2012-2013	Case Series	Serological	Bacteria	1	High
1899	Devarajan-2012	A case of scrub typhus with haematuria	2012-2012	Case Series	Serological	Bacteria	1	High
1903	Digra-2010	Scrub typhus in children: Jammu experience	2008-2009	Case Series	Serological	Bacteria	1	High
1905	Diwan-2014	Triple trouble--macrophage activation syndrome in a case of severe leptospirosis and scrub typhus co-infection	2014-2014	Case Series	Serological	Bacteria	2	High
1929	Gopal-2010	Scrub typhus associated macrophage activation syndrome	2007-2007	Case Series	Serological	Bacteria	1	High
1947	Harjeet-2002	Mixed infection due to leptospira and dengue	2002-2002	Case Series	Serological	Bacteria	1	High
1960	Jain-2012	Study on clinico-laboratory profile of children with Scrub Typhus	2010-2011	Case Series	Serological	Bacteria	1	High
1961	Jain-2008	Indian tick typhus mimicking as Rocky Mountain Spotted Fever: a case report	2006-2006	Case Series	Serological	Bacteria	1	High
1964	Jamro-2012	Profile of enteric fever in children at Tertiary Care Hospital Sukkur Pakistan	2010-2011	Case Series	Serological	Bacteria	1	High
1991	Karanth-2013	Pure cerebellitis due to scrub typhus: a unique case report	2013-2013	Case Series	Serological	Bacteria	1	High
2042	Sudhakar-2011	Scrub typhus in adults - a case series from a tertiary care hospital	2011-2011	Case Series	Serological	Bacteria	1	High
2051	Singh-2010	An outbreak of scrub typhus in Bishnupur district of Manipur, India, 2007	2007-2007	Case Series	Serological	Bacteria	1	High
2053	Singh-2015	Spotted fever rickettsiosis in Uttar Pradesh	2013-2013	Case Series	Serological	Bacteria	1	High
2060	Sharma-2009	Scrub typhus in Darjeeling, India: opportunities for simple, practical prevention measures	2005-2005	Case Series	Serological	Bacteria	1	High
2063	Sharma-2015	Tsutsugamushi Disease (Scrub Typhus) Meningoencephalitis in North Eastern India: A Prospective Study	2009-2011	Case Series	Serological	Bacteria	1	High
2066	Saxena-2014	Scrub typhus complicated by acute respiratory distress syndrome and multiorgan failure; an unrecognized alarming entity in central India: a report of two cases	2014-2014	Case Series	Serological	Bacteria	1	High
2074	Saifudheen-2012	First case of scrub typhus with meningoencephalitis from Kerala: An emerging infectious threat	2012-2012	Case Series	Serological	Bacteria	1	High
2077	Ruchi-2014	Scrub typhus: an under diagnosed re-emerging zoonotic disease	2014-2014	Case Series	Serological	Bacteria	1	High
2093	Rajoor-2013	Scrub typhus in adults in a teaching hospital in north Karnataka, 2011-2012	2011-2012	Case Series	Serological	Bacteria	1	High
2106	Premaratna-2009	Unusual pancytopenia secondary to haemophagocytosis syndrome in rickettsioses	2007-2007	Case Series	Serological	Bacteria	2	High
2124	Padma-2014	Leptospirosis-a cross sectional study	2011-2012	Case Series	Serological	Bacteria	1	High
2134	Natarajaseenivasan-2002	Leptospirosis among rice mill workers of Salem, South India	2000-2000	Case Series	Serological	Bacteria	1	High
2148	Muthusethupathi-1995	Leptospirosis in Madras--a clinical and serological study	1990-1991	Case Series	Serological	Bacteria	1	High
2156	Mahajan-2008	Pediatric scrub typhus in Indian Himalayas	2006-2006	Case Series	Serological	Bacteria	1	High
2185	Kumar-2014	Scrub typhus in children at a tertiary hospital in North India: clinical profile and complications	2011-2012	Case Series	Serological	Bacteria	1	High
2192	Kundavaram-2013	Eschar in scrub typhus: a valuable clue to the diagnosis	2009-2012	Case Series	Serological	Bacteria	1	High
2207	Mahajan-2011	Scrub typhus presenting as acute abdomen	2010-2010	Case Series	Serological	Bacteria	1	High
2224	Mathai-2003	Outbreak of scrub typhus in southern India during the cooler months	2001-2002	Case Series	Serological	Bacteria	1	High
2259	Kochar-2007	Hospital-based case series of 175 cases of serologically confirmed brucellosis in Bikaner	1997-2003	Case Series	Serological	Bacteria	1	High
2264	Kumar-2012	Scrub typhus in children at a tertiary hospital in southern India: clinical profile and complications	2010-2011	Case Series	Serological	Bacteria	1	High
2266	Mahajan-2007	Spotted fever group rickettsioses in Himachal Pradesh	2004-2004	Case Series	Serological	Bacteria	1	High
2291	Palanivel-2012	Clinical profile of scrub typhus in children	2010-2011	Case Series	Serological	Bacteria	1	High
2292	Pandey-2006	ARDS complicating scrub typhus in Sub-Himalayan region	2004-2004	Case Series	Serological	Bacteria	1	High
2300	Pavithran-2004	Scrub typhus	2003-2003	Case Series	Serological	Bacteria	1	High
2348	Sundhindra-2004	Rickettsial spotted fever in Kerala	2002-2002	Case Series	Serological	Bacteria	1	High
2363	Kumar-2014	Indian tick typhus presenting with gangrene: a case report from an urban slum of Delhi	2012-2012	Case Series	Serological	Bacteria	1	High
2382	Subbalaxmi-2014	Outbreak of scrub typhus in Andhra Pradesh - experience at a tertiary care hospital	2011-2012	Case Series	Serological	Bacteria	1	High
2383	Tamane-2013	Saving life of an elderly male with severe leptospirosis: A rewarding experience!	2012-2012	Case Series	Serological	Bacteria	1	High
2430	Silpapojakul-1991	Rickettsial meningitis and encephalitis	1983-1987	Case Series	Serological	Bacteria	2	High
2431	Sirisanthana-2003	Epidemiologic, clinical and laboratory features of scrub typhus in thirty Thai children	2000-2001	Case Series	Serological	Bacteria	1	High
2487	Loh-1996	Murine typhus: a forgotten cause of febrile illness in Singapore.	1994-1994	Case Series	Serological	Bacteria	1	High
2490	Lumbiganon-2013	Uncommon clinical presentations of melioidosis in children: 2 cases with sore throat and 1 case with urticarial rash.	1994-2007	Case Series	Serological	Bacteria	1	High
2495	Myint-1987	Radiculomyelopathy due to typhoid fever.	1987-1987	Case Series	Serological	Bacteria	1	High
2513	Suttithawil-1999	Chlamydia pneumoniae as a cause of community-acquired pneumonia in Thailand.	1999-1999	Case Series	Serological	Bacteria	1	High
2532	Aronoff-2003	Prevalence of relative bradycardia in Orientia tsutsugamushi infection.	2002-2002	Case Series	Serological	Bacteria	1	High
2642	Lim-1986	Legionnaires' disease--report of Singapore's first local case.	1986-1986	Case Series	Serological	Bacteria	1	High
2653	Kueh-1988	Murine typhus infection complicated by dengue haemorrhagic fever.	1987-1987	Case Series	Serological	Bacteria	1	High
2744	Ahmad-2010	Scrub typhus in Uttarakhand, India: a common rickettsial disease in an uncommon geographical region.	2010-2010	Case Series	Serological	Bacteria	1	High
2763	Ahuja-2004	Boutonneuse fever in a child: a case report and overview.	2004-2004	Case Series	Serological	Bacteria	1	High
2776	Ahmed-2014	Acute pancreatitis due to scrub typhus	2007-2012	Case Series	Serological	Bacteria	1	High
2778	Rajadhyaksha-2013	Rickettsial fever presenting with isolated third nerve palsy.	2011-2011	Case Series	Serological	Bacteria	1	High
2806	Babu-2010	Neuroretinitis as a manifestation of Lyme disease in South India: a case report.	2008-2008	Case Series	Serological	Bacteria	1	High
2809	Balaji-2008	Increasing invasive disease due to penicillin resistant S. pneumoniae in India.	2007-2007	Case Series	Serological	Bacteria	1	High
2836	Bhatt-2014	Pancreatitis in scrub typhus	2013-2013	Case Series	Serological	Bacteria	1	High
2864	Chakrabarti-2014	A rare case of Weilâ€™s disease with alveolar haemorrhage	2013-2013	Case Series	Serological	Bacteria	1	High
2877	Venkatesh-2014	Scrub typhus in a child: looking behind the ear and beyond.	2013-2013	Case Series	Serological	Bacteria	1	High
2884	Chaudhry-2009	Rickettsial diseases in Haryana: not an uncommon entity.	2007-2007	Case Series	Serological	Bacteria	2	High
3000	Griffith-2014	Profile of organ dysfunction and predictors of mortality in severe scrub typhus infection requiring intensive care admission.	2008-2010	Case Series	Serological	Bacteria	1	High
3013	Gupta-2012	Pediatric Scrub typhus in South Sikkim.	2011-2011	Case Series	Serological	Bacteria	1	High
3087	Joshi-2012	Gangrene in cases of spotted fever: a report of three cases.	2011-2011	Case Series	Serological	Bacteria	1	High
3098	Jamil-2014	Clinical Manifestations and Complications of Scrub Typhus : A Hospital Based Study from North Eastern India.	2013-2014	Case Series	Serological	Bacteria	1	High
3107	Jayaseelan-1991	Cutaneous eruptions in Indian tick typhus.	1985-1989	Case Series	Serological	Bacteria	1	High
3116	Kochar-2000	Clinical profile of neurobrucellosis--a report on 12 cases from Bikaner (north-west India).	1996-1999	Case Series	Serological	Bacteria	1	High
3139	Stephen-2013	Outbreak of pediatric Scrub Typhus in South India: A preliminary report	2011-2012	Case Series	Serological	Bacteria	1	High
3179	Karanth-2015	Anti-neutrophilic cytoplasmic antibody-positive cutaneous leucocytoclastic vasculitis due to scrub typhus	2014-2014	Case Series	Serological	Bacteria	1	High
3181	Attur-2013	Acute kidney injury in scrub typhus.	2009-2010	Case Series	Serological	Bacteria	1	High
3291	Yadav-2013	Scrub Typhus: An Uncommon Cause of Pyrexia without Focus	2012-2012	Case Series	Serological	Bacteria	1	High
3317	Kaushik-2014	Multiple eschars in scrub typhus.	2008-2008	Case Series	Serological	Bacteria	1	High
3319	Kayal-2011	Clinical spectrum of neurosyphilis in North East India.	2008-2010	Case Series	Serological	Bacteria	1	High
3340	Viswanathan-2013	Scrub typhus meningitis in South India--a retrospective study.	2011-2012	Case Series	Serological	Bacteria	1	High
3409	Krishna-2014	Scrub typhus with bilateral pneumonitis: a case report	2013-2013	Case Series	Serological	Bacteria	1	High
3429	Varghese-2013	Differential diagnosis of scrub typhus meningitis from bacterial meningitis using clinical and laboratory features.	2011-2012	Case Series	Serological	Bacteria	1	High
3430	Varghese-2013	Scrub typhus in South India: clinical and laboratory manifestations, genetic variability, and outcome.	2009-2010	Case Series	Serological	Bacteria	1	High
3443	Kumar-2015	Hemorrhagic encephalitis caused by Mycoplasma pneumoniae in an 11-year-old boy: A rare case report.	2014-2014	Case Series	Serological	Bacteria	1	High
3445	Subbanna-2013	Leukocytoclastic vasculitis and polyarthralgia in scrub typhus: An unusual presentation	2012-2012	Case Series	Serological	Bacteria	1	High
3469	Kumarihamy-2015	Co-existent facial palsy and myocarditis in a 50-year old farmer diagnosed with probable leptospirosis: a case report.	2013-2013	Case Series	Serological	Bacteria	1	High
3470	Kundavaram-2014	Acute infectious purpura fulminans due to probable spotted fever.	2013-2013	Case Series	Serological	Bacteria	1	High
3501	Budamakuntla-2014	Purpura fulminans secondary to rickettsia in a child: a case report.	2013-2013	Case Series	Serological	Bacteria	1	High
3509	Mahajan-2012	Scrub typhus and leptospirosis co-infection in Himalayan region.	2011-2011	Case Series	Serological	Bacteria	2	High
3537	Mathew-2006	Neuroleptospirosis - revisited: experience from a tertiary care neurological centre from south India.	1998-2000	Case Series	Serological	Bacteria	1	High
3539	Mazumder-2009	Typhus fever: an overlooked diagnosis.	2008-2008	Case Series	Serological	Bacteria	1	High
3540	Luthra-2015	A study of scrub typhus cases from a tertiary care hospital in Dehradun	2014-2014	Case Series	Serological	Bacteria	1	High
3559	Mohan-2013	Case series of Brucellosis from a tertiary care hospital of North Karnataka	2012-2013	Case Series	Serological	Bacteria	1	High
3581	Nattusamy-2012	Leptospirosis: A forgotten cause of quadriplegia	2011-2011	Case Series	Serological	Bacteria	1	High
3587	Mathai-2003	Case reports: scrub typhus during pregnancy in India.	2001-2002	Case Series	Serological	Bacteria	1	High
3597	Misra-2015	Neurological manifestations of scrub typhus.	2012-2013	Case Series	Serological	Bacteria	1	High
3688	Nigwekar-2012	Unusual Presentation of Rickettsial Fever as Henoch-Schonlein Purpura: A Case Report	2011-2011	Case Series	Serological	Bacteria	1	High
3689	Patankar-2009	Age Related Clinical and Laboratory Manifestations of Enteric Fever in Children.	2007-2007	Case Series	Serological	Bacteria	1	High
3758	Patil-2011	An unusual case of Weil's syndrome with paraparesis.	2010-2010	Case Series	Serological	Bacteria	1	High
3768	Patil-2010	Myocarditis and Rickettsia Conorii Infection	2009-2009	Case Series	Serological	Bacteria	1	High
3772	Basu-2013	Varied presentations of early congenital syphilis.	2012-2012	Case Series	Serological	Bacteria	1	High
3775	Sridhar-2014	Scrub typhus with typical cutaneous lesion	2012-2012	Case Series	Serological	Bacteria	1	High
3956	Premaratna-2010	Scrub typhus mimicking enteric fever; a report of three patients.	2007-2007	Case Series	Serological	Bacteria	1	High
3960	Premaratna-2012	A patient with spotted fever group rickettsiosis mimicking connective tissue disease.	2009-2009	Case Series	Serological	Bacteria	1	High
3966	Rachna-2010	Post-flood profile of leptospirosis cases at Teaching Hospital of Municipal Medical College in Surat City	2006-2006	Case Series	Serological	Bacteria	1	High
4048	Rathinam-1997	Uveitis associated with an epidemic outbreak of leptospirosis.	1994-1994	Case Series	Serological	Bacteria	1	High
4083	Razak-2010	Scrub typhus in Southern India: are we doing enough?	2009-2009	Case Series	Serological	Bacteria	1	High
4094	Ahmed-2009	Neurobrucellosis: a rare cause for spastic paraparesis.	2008-2008	Case Series	Serological	Bacteria	1	High
4095	Rolain-2006	â€œCandidatus Rickettsia kellyi,â€œ India.	2005-2005	Case Series	Serological	Bacteria	1	High
4128	Vikrant-2013	Scrub typhus associated acute kidney injury--a study from a tertiary care hospital from western Himalayan State of India.	2011-2011	Case Series	Serological	Bacteria	1	High
4130	Jha-2010	Leptospirosis presenting as acute meningoencephalitis.	2009-2009	Case Series	Serological	Bacteria	1	High
4155	Sankuratri-2015	Scrub Typhus with Acute Respiratory Distress Syndrome (ARDS) and its Management in Intensive Care Unit: A Case Report	2014-2014	Case Series	Serological	Bacteria	1	High
4187	Sathyanarayanan-2011	Clinical profile of brucellosis from a tertiary care center in southern India.	2006-2010	Case Series	Serological	Bacteria	1	High
4191	Sawhney-1986	Acute cerebellar ataxia in enteric fever.	1985-1985	Case Series	Serological	Bacteria	1	High
4196	Sethi-2010	Increasing Trends of Leptospirosis in Northern India: A Clinico-Epidemiological Study	2004-2008	Case Series	Serological	Bacteria	1	High
4198	Shah-2009	Non-oliguric renal failure-a presentation of leptospirosis.	2005-2005	Case Series	Serological	Bacteria	1	High
4213	Shanmugapriya-2014	Epididymo-orchitis: a rare manifestation of scrub typhus in a child.	2013-2013	Case Series	Serological	Bacteria	1	High
4239	Singh-2011	Acute disseminated encephalomyelitis subsequent to Leptospira infection	2010-2010	Case Series	Serological	Bacteria	1	High
4264	Shetty-2013	Successful management of native-valve Brucella endocarditis with medical therapy alone.	2012-2012	Case Series	Serological	Bacteria	1	High
4278	Sharma-2015	The 'cigarette burn' sign.	2014-2014	Case Series	Serological	Bacteria	1	High
4693	Peter-2013	Elevated procalcitonin is associated with increased mortality in patients with scrub typhus infection needing intensive care admission.	2008-2010	Case Series	Serological	Bacteria	1	High
310	Phongmany-2006	Rickettsial infections and fever, Vientiane, Laos	2001-2003	Fever Series	Serological	Bacteria	5	Moderate
1217	Gasem-2009	Murine typhus and leptospirosis as causes of acute undifferentiated fever, Indonesia	2005-2006	Fever Series	Serological	Bacteria	2	Moderate
1239	Chanyasanha-1998	Seroprevalence of scrub typhus infection in patients with pyrexia at some malaria clinics in three western provinces of Thailand	1994-1994	Fever Series	Serological	Bacteria	1	Moderate
1898	Deodhar-2011	Leptospirosis: experience at a tertiary care hospital in northern India	2010-2010	Fever Series	Serological	Bacteria	1	Moderate
1984	Kamarasu-2007	Serological evidence for wide distribution of spotted fevers & typhus fever in Tamil Nadu	2004-2004	Fever Series/Seroprevalence	Serological	Bacteria	2	Moderate
269	Parola-2003	Emerging Rickettsioses of the Thai-Myanmar Border	1999-2002	Seroprevalence	Serological	Bacteria	5	Moderate
275	Vallee-2010	Contrasting spatial distribution and risk factors for past infection with scrub typhus and murine typhus in Vientiane City, Lao PDR	2006-2006	Seroprevalence	Serological	Bacteria	2	Moderate
304	Samransamruajkit-2008	Prevalence of Mycoplasma and Chlamydia pneumonia in severe community-acquired pneumonia among hospitalized children in Thailand	2005-2006	Seroprevalence	Serological	Bacteria	2	Moderate
324	Silpapojakul-1991	Scrub and murine typhus in children with obscure fever in the tropics	1985-1987	Seroprevalence	Serological	Bacteria	2	Moderate
325	Strickman-1994	Prevalence of antibodies to rickettsiae in the human population of suburban Bangkok	1994-1994	Seroprevalence	Serological	Bacteria	3	Moderate
340	Tay-2003	Antibody prevalence of Orientia tsutsugamushi, Rickettsia typhi and TT118 spotted fever group rickettsiae among Malaysian blood donors and febrile patients in the urban areas	1998-1999	Seroprevalence	Serological	Bacteria	3	Moderate
341	Tee-1999	Seroepidemiologic survey of Orientia tsutsugamushi, Rickettsia typhi, and TT118 spotted fever group rickettsiae in rubber estate workers in Malaysia	1996-1997	Seroprevalence	Serological	Bacteria	3	Moderate
361	Thap-2002	Septic shock secondary to scrub typhus: characteristics and complications	2001-2002	Seroprevalence	Serological	Bacteria	4	Moderate
1247	Bhengsri-2011	Bartonella seroprevalence in rural Thailand	2002-2003	Seroprevalence	Serological	Bacteria	4	Moderate
1258	Camer-2003	Detection of antibodies against spotted fever group Rickettsia (SFGR), typhus group Rickettsia (TGR), and Coxiella burnetii in human febrile patients in the Philippines	2001-2001	Seroprevalence	Serological	Bacteria	3	Moderate
1265	Paul-1987	Scrub typhus along the Thai-Kampuchean border: new treatment regimen	1984-1985	Seroprevalence	Serological	Bacteria	1	Moderate
1388	Koay-2004	An epidemiological investigation of an outbreak of leptospirosis associated with swimming, Beaufort, Sabah	1991-1991	Seroprevalence	Serological	Bacteria	1	Moderate
1584	Aung-2004	Gastrointestinal manifestations of septic patients with scrub typhus in Maharat Nakhon Ratchasima Hospital	2002-2003	Seroprevalence	Serological	Bacteria	1	Moderate
1656	Rockhill-1980	Detection of Salmonella C1, D and V1 antigens, by coagglutination, in blood cultures from patients with Salmonella infections	1979-1979	Seroprevalence	Serological	Bacteria	3	Moderate
1665	Heppner-1997	Human ehrlichiosis in Thailand	1997-1997	Seroprevalence	Serological	Bacteria	1	Moderate
1667	Noor-2012	Leptospirosis in northeastern Malaysia: misdiagnosed or coinfection?	2010-2011	Seroprevalence	Serological	Bacteria	1	Moderate
1687	Ahmad-2014	The seroprevalence and eradication success of Helicobacter pylori in indigenous people of seletar in Southern Malaysia	2014-2014	Seroprevalence	Serological	Bacteria	1	Moderate
1688	Aung-2013	Sexually transmitted infections among male highway coach drivers in Myanmar	2008-2009	Seroprevalence	Serological	Bacteria	1	Moderate
1689	Bhengsri-2010	Bartonella spp. infections, Thailand	2002-2003	Seroprevalence	Serological	Bacteria	1	Moderate
1690	Blacksell-2015	Underrecognized arthropod-borne and zoonotic pathogens in northern and Northwestern Thailand: serological evidence and opportunities for awareness	2005-2007	Seroprevalence	Serological	Bacteria	5	Moderate
1692	Brown-1988	Murine typhus among Khmers living at an evacuation site on the Thai-Kampuchean border	1986-1986	Seroprevalence	Serological	Bacteria	2	Moderate
1703	Chinprasatsak-2001	Evaluation of a newly developed dipstick test for the rapid diagnosis of scrub typhus in febrile patients	1995-1996	Seroprevalence	Serological	Bacteria	1	Moderate
1708	Duffy-1990	Murine typhus identified as a major cause of febrile illness in a camp for displaced Khmers in Thailand	1989-1989	Seroprevalence	Serological	Bacteria	2	Moderate
1710	Hamaguchi-2015	Clinical and Epidemiological Characteristics of Scrub Typhus and Murine Typhus among Hospitalized Patients with Acute Undifferentiated Fever in Northern Vietnam	2001-2003	Seroprevalence	Serological	Bacteria	2	Moderate
1728	Nadjm-2014	Scrub typhus in the northern provinces of Vietnam: an observational study of admissions to a national referral hospital	2001-2003	Seroprevalence	Serological	Bacteria	1	Moderate
1739	Agasthya-2009	Evaluation of Brucella indirect enzyme linked immunosorbent assay in comparison with conventional serological tests in pyrexia of unknown origin cases	2007-2008	Seroprevalence	Serological	Bacteria	1	Moderate
1748	Amaresh-2013	Serology and antibiotic susceptibility in brucellosis	2013-2013	Seroprevalence	Serological	Bacteria	1	Moderate
1754	Angelakis-2012	Detection of rickettsioses and Q fever in Sri Lanka	2009-2009	Seroprevalence	Serological	Bacteria	5	Moderate
1757	Aniyappanavar-2013	Brucella infections in high-risk population and in patients hospitalized for fever: A serological study at Kolar, Karnataka	2007-2009	Seroprevalence	Serological	Bacteria	1	Moderate
1759	Annil-2010	Scrub typhus: Jammu outbreak - 2009	2009-2009	Seroprevalence	Serological	Bacteria	1	Moderate
1765	Anuradha-2005	Investigation of an outbreak of scrub typhus in the himalayan region of India	2003-2003	Seroprevalence	Serological	Bacteria	1	Moderate
1766	Appannanavar-2012	Seroprevalence of Brucellosis: a 10-year experience at a tertiary care center in north India	2000-2011	Seroprevalence	Serological	Bacteria	1	Moderate
1770	Aroma-2014	Scrub typhus - an emerging entity: a study from a tertiary care hospital in North India	2011-2012	Seroprevalence	Serological	Bacteria	1	Moderate
1784	Bal-2002	Common infecting leptospiral serovars in and around Pune, Maharashtra	1998-1998	Seroprevalence	Serological	Bacteria	1	Moderate
1793	Yohannes-2011	Seroepidemiological survey of human brucellosis in and around Ludhiana, India	2008-2009	Seroprevalence	Serological	Bacteria	1	Moderate
1797	Sinha-2014	Recent outbreak of scrub typhus in North Western part of India	2012-2012	Seroprevalence	Serological	Bacteria	1	Moderate
1804	Reller-2011	Leptospirosis as frequent cause of acute febrile illness in southern Sri Lanka	2007-2007	Seroprevalence	Serological	Bacteria	1	Moderate
1811	Bari-1993	Prevalence of Mediterranean spotted fever in northern parts of Pakistan	1993-1993	Seroprevalence	Serological	Bacteria	1	Moderate
1817	Basker-2014	Study on the prevalence of leptospirosis among fever cases reported from private clinics in the urban areas of Villupuram District, Tamil Nadu, India	2011-2012	Seroprevalence	Serological	Bacteria	1	Moderate
1829	Bhardwaj-2008	A case control study to explore the risk factors for acquisition of leptospirosis in Surat city, after flood	2006-2006	Seroprevalence	Serological	Bacteria	1	Moderate
1841	Bithu-2014	Possibility of scrub typhus in fever of unknown origin (FUO) cases: an experience from Rajasthan	2012-2012	Seroprevalence	Serological	Bacteria	1	Moderate
1868	Chaudhry-2013	Serological & molecular approaches for diagnosis of leptospirosis in a tertiary care hospital in north India: a 10-year study	2000-2010	Seroprevalence	Serological	Bacteria	1	Moderate
1891	Dassanayake-2009	Evaluation of surveillance case definition in the diagnosis of leptospirosis, using the Microscopic Agglutination Test: a validation study	2007-2008	Seroprevalence	Serological	Bacteria	1	Moderate
1894	De-2012	Scrub typhus among pediatric patients in Dambadeniya: a base hospital in Sri Lanka	2009-2010	Seroprevalence	Serological	Bacteria	1	Moderate
1915	Ganesan-2011	Occurrence of leptospirosis among suspected cases in Chennai, Tamil Nadu	2011-2011	Seroprevalence	Serological	Bacteria	1	Moderate
1932	Gunawardhana-2008	Clinical features of leptospirosis: a prospective descriptive study at the National Hospital of Sri Lanka (NHSL) in 2007	2007-2007	Seroprevalence	Serological	Bacteria	1	Moderate
1935	Gupta-2004	Serodiagnosis of leptospirosis in Delhi using IgM enzyme linked immunosorbent assay	1999-2000	Seroprevalence	Serological	Bacteria	1	Moderate
1940	Gurung-2013	Outbreak of scrub typhus in the North East Himalayan region-Sikkim: an emerging threat	2011-2011	Seroprevalence	Serological	Bacteria	1	Moderate
1943	Handa-1998	Brucellosis in north India: results of a prospective study	1994-1995	Seroprevalence	Serological	Bacteria	1	Moderate
1975	Jung-1999	Unexplained fever-analysis of 233 cases in a referral hospital	1993-1993	Seroprevalence	Serological	Bacteria	1	Moderate
1979	Kalita-2008	Leptospirosis among patients with pyrexia of unknown origin in a hospital in Guwahati, Assam	2003-2005	Seroprevalence	Serological	Bacteria	1	Moderate
1981	Kalugalage-2013	Low serum total nitrite and nitrate levels in severe leptospirosis	2010-2010	Seroprevalence	Serological	Bacteria	1	Moderate
1988	Karande-2003	An observational study to detect leptospirosis in Mumbai, India, 2000	2000-2000	Seroprevalence	Serological	Bacteria	1	Moderate
1990	Karande-2002	Leptospirosis in children in Mumbai slums	2001-2001	Seroprevalence	Serological	Bacteria	1	Moderate
1998	Katti-2001	Serological diagnosis of human brucellosis: analysis of seven cases with neurological and cardiological manifestations	1997-1999	Seroprevalence	Serological	Bacteria	1	Moderate
2000	Kaur-2003	Preliminary survey of leptospirosis amongst febrile patients from urban slums of East Delhi	2001-2001	Seroprevalence	Serological	Bacteria	1	Moderate
2001	Kendall-2010	Leptospirosis as a cause of fever in urban Bangladesh	2001-2001	Seroprevalence	Serological	Bacteria	1	Moderate
2011	Vimala-2014	Leptospirosis in Vellore: a clinical and serological study	2009-2010	Seroprevalence	Serological	Bacteria	1	Moderate
2016	Venkategowda-2015	Scrub typhus: clinical spectrum and outcome	2012-2013	Seroprevalence	Serological	Bacteria	1	Moderate
2023	Usha-2014	Seroprevalence of scrub typhus among febrile patients: A preliminary study	2011-2012	Seroprevalence	Serological	Bacteria	1	Moderate
2064	Sharma-2006	Seroprevalence of leptospirosis among high-risk population of Andaman Islands, India	2006-2006	Seroprevalence	Serological	Bacteria	1	Moderate
2071	Sameer-2006	Seroprevalence of leptospirosis among Jarwas - a hunter-gatherer primitive Negrito tribe of Andaman and Nicobar Islands, India	2006-2006	Seroprevalence	Serological	Bacteria	1	Moderate
2083	Reller-2012	Unsuspected rickettsioses among patients with acute febrile illness, Sri Lanka, 2007	2007-2007	Seroprevalence	Serological	Bacteria	2	Moderate
2089	Ramyasree-2015	Seroprevalence of Scrub typhus at a tertiary care hospital in Andhra Pradesh	2013-2013	Seroprevalence	Serological	Bacteria	1	Moderate
2090	Ramesh-2015	A clinicoepidemiological analysis of seropositive cases of leptospirosis in a tertiary care hospital in Mangalore	2012-2012	Seroprevalence	Serological	Bacteria	1	Moderate
2096	Rajagopal-2014	Serological diagnosis of scrub typhus in patients attending a government hospital at Vellore, Tamil Nadu	2012-2012	Seroprevalence	Serological	Bacteria	1	Moderate
2105	Premaratna-2010	Contribution of rickettsioses in Sri Lankan patients with fever who responded to empirical doxycycline treatment	2005-2007	Seroprevalence	Serological	Bacteria	2	Moderate
2112	Pradeepan-2014	Emerging scrub typhus infection in the northern region of Sri Lanka	2012-2013	Seroprevalence	Serological	Bacteria	1	Moderate
2113	Prabhu-2012	Epidemiology of Brucellosis in high risk group & PUO patients of Western - Rajasthan	2010-2011	Seroprevalence	Serological	Bacteria	1	Moderate
2115	Ponugoti-2015	FUO cases showing prevalence of scrub typhus: a comparative study by ELISA and rapid test in a tertiary care hospital in Andhra Pradesh, India	2014-2014	Seroprevalence	Serological	Bacteria	1	Moderate
2118	Premaratna-2008	Rickettsial infections and their clinical presentations in the Western Province of Sri Lanka: a hospital-based study	2002-2003	Seroprevalence	Serological	Bacteria	2	Moderate
2119	Pathak-2014	Human brucellosis among pyrexia of unknown origin cases and occupationally exposed individuals in Goa Region, India	2014-2014	Seroprevalence	Serological	Bacteria	1	Moderate
2126	Nigwekar-2013	Clinico-pathological profile of Rickettsial fever in a rural area of western Maharashtra, India	2011-2012	Seroprevalence	Serological	Bacteria	1	Moderate
2130	Naveen-2014	Clinical profile of scrub typhus in children and its association with hemophagocytic lymphohistiocytosis	2011-2011	Seroprevalence	Serological	Bacteria	1	Moderate
2133	Natarajaseenivasan-2004	Human leptospirosis in Erode, South India: serology, isolation, and characterization of the isolates by randomly amplified polymorphic DNA (RAPD) fingerprinting	2000-2000	Seroprevalence	Serological	Bacteria	1	Moderate
2135	Narvencar-2012	Scrub typhus in patients reporting with acute febrile illness at a tertiary health care institution in Goa	2009-2010	Seroprevalence	Serological	Bacteria	1	Moderate
2137	Nandita-2002	Diagnosis and outcome of acute bacterial meningitis in early childhood	1997-1999	Seroprevalence	Serological	Bacteria	8	Moderate
2144	Naeem-2013	Typhoid fever in paediatric patients in Quetta, Balochistan, Pakistan	2011-2012	Seroprevalence	Serological	Bacteria	1	Moderate
2146	Myint-2010	Incidence of leptospirosis in a select population in Nepal	2001-2001	Seroprevalence	Serological	Bacteria	1	Moderate
2147	Myint-2011	Serological response to Bartonella species in febrile patients from Nepal	1998-2003	Seroprevalence	Serological	Bacteria	1	Moderate
2158	Varghese-2006	Scrub typhus among hospitalised patients with febrile illness in South India: magnitude and clinical predictors	2002-2003	Seroprevalence	Serological	Bacteria	1	Moderate
2160	Vivekanandan-2010	Outbreak of scrub typhus in Pondicherry	2006-2008	Seroprevalence	Serological	Bacteria	1	Moderate
2176	Kularatne-2012	A case series of spotted fever rickettsiosis with neurological manifestations in Sri Lanka	2008-2009	Seroprevalence	Serological	Bacteria	1	Moderate
2177	Kularatne-2013	Rickettsioses in the central hills of Sri Lanka: serological evidence of increasing burden of spotted fever group	2002-2007	Seroprevalence	Serological	Bacteria	1	Moderate
2179	Kularatne-2003	Emerging rickettsial infections in Sri Lanka: the pattern in the hilly Central Province	2000-2001	Seroprevalence	Serological	Bacteria	3	Moderate
2197	Lewis-2003	Scrub typhus reemergence in the Maldives	2002-2003	Seroprevalence	Serological	Bacteria	1	Moderate
2199	Liyanapathirana-2011	Seroepidemiology of rickettsioses in Sri Lanka: a patient based study	2009-2009	Seroprevalence	Serological	Bacteria	2	Moderate
2206	Mahajan-2010	Scrub typhus: Jammu outbreak-2009	2009-2009	Seroprevalence	Serological	Bacteria	1	Moderate
2209	Majumdar-2013	A study on serological correlation of clinically suspected leptospirosis cases in West Bengal, India	2008-2011	Seroprevalence	Serological	Bacteria	1	Moderate
2214	Mandal-2011	Serologic evidence of human leptospirosis in and around Kolkata, India: a clinico-epidemiological study	2002-2008	Seroprevalence	Serological	Bacteria	1	Moderate
2220	Manocha-2004	Frequency of leptospirosis in patients of acute febrile illness in Uttar Pradesh	2001-2001	Seroprevalence	Serological	Bacteria	1	Moderate
2225	Mathur-2009	Leptospirosis outbreak in 2005: L.T.M.G. hospital experience	2005-2005	Seroprevalence	Serological	Bacteria	1	Moderate
2227	Maude-2014	Serosurveillance of Orientia tsutsugamushi and Rickettsia typhi in Bangladesh	2010-2010	Seroprevalence	Serological	Bacteria	2	Moderate
2228	Maude-2012	Seroepidemiological surveillance of Burkholderia pseudomallei in Bangladesh	2010-2010	Seroprevalence	Serological	Bacteria	1	Moderate
2234	Mishra-2003	Seroprevalence of brucellosis in humans from various regions of Gorakhpur District	2002-2002	Seroprevalence	Serological	Bacteria	1	Moderate
2237	Mittal-2012	Serological evidence of rickettsial infections in Delhi	1999-2004	Seroprevalence	Serological	Bacteria	1	Moderate
2238	Mobeen-1999	Clinical epidemiological studies of brucella infected patients at Allied and District Headquarter Hospitals, Faisalabad	1998-1998	Seroprevalence	Serological	Bacteria	1	Moderate
2257	Khan-2012	Leptospirosis presenting as acute encephalitis syndrome (AES) in Assam, India	2011-2011	Seroprevalence	Serological	Bacteria	1	Moderate
2274	Mathai-2001	Serological evidence for the continued presence of human rickettsioses in southern India	1996-1998	Seroprevalence	Serological	Bacteria	3	Moderate
2314	Rao-2005	Screening of patients with acute febrile illness for leptospirosis using clinical criteria and serology	2004-2004	Seroprevalence	Serological	Bacteria	1	Moderate
2324	Sehgal-1995	Outbreak of leptospirosis with pulmonary involvement in north Andaman	1993-1993	Seroprevalence	Serological	Bacteria	1	Moderate
2326	Sehgal-2002	Outbreak of leptospirosis after the cyclone in Orissa	1999-1999	Seroprevalence	Serological	Bacteria	1	Moderate
2327	Sehgal-2003	Leptospirosis disease burden estimation and surveillance networking in India	2001-2002	Seroprevalence	Serological	Bacteria	1	Moderate
2328	Sethi-2003	Leptospirosis in northern India: a clinical and serological study	2001-2002	Seroprevalence	Serological	Bacteria	1	Moderate
2343	Sohan-2008	Studies on leptospirosis outbreaks in Peddamandem Mandal of Chittoor district, Andhra Pradesh	2005-2005	Seroprevalence	Serological	Bacteria	1	Moderate
2344	Somashekar-2006	Magnitude and features of scrub typhus and spotted fever in children in India	2003-2004	Seroprevalence	Serological	Bacteria	3	Moderate
2358	NA-2000	Leptospirosis, India. Report of the investigation of a post-cyclone outbreak in Orissa, November 1999	1999-1999	Seroprevalence	Serological	Bacteria	1	Moderate
2396	Phraisuwan-2002	Leptospirosis: skin wounds and control strategies, Thailand, 1999	1999-1999	Seroprevalence	Serological	Bacteria	1	Moderate
2400	Pradutkanchana-2002	An outbreak of leptospirosis after severe flood in Hat Yai in 2000	2000-2000	Seroprevalence	Serological	Bacteria	1	Moderate
2405	Richards-2003	Serologic evidence of infection with ehrlichiae and spotted fever group rickettsiae among residents of Gag Island, Indonesia	2001-2001	Seroprevalence	Serological	Bacteria	5	Moderate
2435	Suputtamongkol-2003	Q fever in Thailand.............	2003-2003	Seroprevalence	Serological	Bacteria	1	Moderate
2436	Suputtamongkol-2009	Epidemiology and clinical aspects of rickettsioses in Thailand	2000-2003	Seroprevalence	Serological	Bacteria	2	Moderate
2439	Tay-1998	Serological findings of Coxiella burnetii infection among patients with fevers in a health centre in Sarawak, Malaysia.	1994-1995	Seroprevalence	Serological	Bacteria	1	Moderate
2440	Tay-2000	Antibodies to Orientia tsutsugamushi, Rickettsia typhi and spotted fever group rickettsiae among febrile patients in rural areas of Malaysia	1995-1997	Seroprevalence	Serological	Bacteria	3	Moderate
2441	Taylor-1986	A serological survey of scrub, tick, and endemic typhus in Sabah, East Malaysia	1983-1984	Seroprevalence	Serological	Bacteria	3	Moderate
2443	Tharmaphornpilas-1994	Recurrence of yaws outbreak in Thailand, 1990	1990-1990	Seroprevalence	Serological	Bacteria	1	Moderate
2446	Thitivichianlert-2009	Incidence of rickettsial infection in patients with acute fever in provincial Thai army hospitals	2005-2006	Seroprevalence	Serological	Bacteria	1	Moderate
2451	Wagenaar-2004	Rapid serological assays for leptospirosis are of limited value in southern Vietnam	2001-2001	Seroprevalence	Serological	Bacteria	1	Moderate
2543	Padre-1988	A serologic survey of rice-field leptospirosis in Central Luzon, Philippines	1985-1986	Seroprevalence	Serological	Bacteria	1	Moderate
2553	Brown-1983	Development of antibody to Rickettsia tsutsugamushi in soldiers in Malaysia.	1975-1975	Seroprevalence	Serological	Bacteria	1	Moderate
2577	Naigowit-1992	Serosurveillance for Pseudomonas pseudomallei infection in Thailand.	1992-1992	Seroprevalence	Serological	Bacteria	1	Moderate
2689	Laras-2002	The importance of leptospirosis in Southeast Asia.	1993-2001	Seroprevalence	Serological	Bacteria	1	Moderate
2741	Agasthya-2012	Seroprevalence study of human brucellosis by conventional tests and indigenous indirect enzyme-linked immunosorbent assay.	2011-2011	Seroprevalence	Serological	Bacteria	1	Moderate
2777	Anand-2010	Investigation of the outbreak of typhoid in a village of Thar Desert Rajasthan, India.	2007-2007	Seroprevalence	Serological	Bacteria	1	Moderate
2800	Ullah-2011	Frequency of Helicobacter pylori in patients presented with perforated peptic ulcer	2004-2005	Seroprevalence	Serological	Bacteria	1	Moderate
2887	Chauhan-2015	Group B streptococcal meningitis in children beyond the neonatal period in sub-Himalayan India.	2012-2013	Seroprevalence	Serological	Bacteria	1	Moderate
2899	Chrispal-2010	Scrub typhus: an unrecognized threat in South India - clinical profile and predictors of mortality.	2007-2008	Seroprevalence	Serological	Bacteria	1	Moderate
2930	Diju-2009	Brucellosis--an under-estimated cause of arthralgia & muscular pains in general population.	2006-2008	Seroprevalence	Serological	Bacteria	1	Moderate
2979	Gokhale-2003	Brucella spondylitis and sacroiliitis in the general population in Mumbai.	2000-2001	Seroprevalence	Serological	Bacteria	1	Moderate
2989	Mittal-2014	Evaluation of the baseline Widal titres in healthy blood donors of Uttarakhand	2013-2013	Seroprevalence	Serological	Bacteria	1	Moderate
3002	Gunjal-2013	Determination of baseline widal titres amongst apparently healthy blood donors in ahmednagar, maharashtra, India.	2012-2012	Seroprevalence	Serological	Bacteria	1	Moderate
3036	Walke-2014	Endemic titer of Widal test in Kolhapur, India	2014-2014	Seroprevalence	Serological	Bacteria	1	Moderate
3062	Inamdar-2013	Study of Clinical Characteristics and Treatment Pattern of Scrub Typhus in Tertiary Care Hospital	2011-2012	Seroprevalence	Serological	Bacteria	1	Moderate
3063	Sharma-2014	Significance of widal test in diagnosis of typhoid fever in Assam	2011-2012	Seroprevalence	Serological	Bacteria	1	Moderate
3110	Jeyakumar-2008	Epidemiological study on the seroprevalence of Leptospirosis in Salem and Namakkal district, the major centre for livestock in Tamil Nadu	2003-2003	Seroprevalence	Serological	Bacteria	1	Moderate
3121	N-2004	Seroepidemiology of human brucellosis in andra pradesh	1987-2003	Seroprevalence	Serological	Bacteria	1	Moderate
3136	Sen-2002	Seroprevalence of brucellosis in and around Varanasi.	2000-2000	Seroprevalence	Serological	Bacteria	1	Moderate
3141	Agarwal-1996	Passive haemagglutionation tests for Y. pestis infection in Surat pneumonic patients	1994-1994	Seroprevalence	Serological	Bacteria	1	Moderate
3148	Wattanathum-2001	Chlamydia pneumoniae in community-acquired pneumonia.	1998-1999	Seroprevalence	Serological	Bacteria	1	Moderate
3149	Wilde-1991	Murine and scrub typhus at Thai-Kampuchean border displaced persons camps.	1991-1991	Seroprevalence	Serological	Bacteria	3	Moderate
3150	Prokopec-1991	Typhoid fever survey in two localities in Vietnam.	1990-1990	Seroprevalence	Serological	Bacteria	1	Moderate
3155	Taylor-1986	An analysis of febrile illnesses among members of the Malaysian Police Field Force.	1983-1984	Seroprevalence	Serological	Bacteria	4	Moderate
3158	Chaoprasong-2002	Mycoplasma pneumoniae community-acquired pneumonia at three hospitals in Bangkok.	1998-1999	Seroprevalence	Serological	Bacteria	1	Moderate
3169	Akbar-2014	Prevalence of typhoid fever in five Southern districts of Khyber Pakhtunkhwa, Pakistan: A preliminary study	2010-2011	Seroprevalence	Serological	Bacteria	1	Moderate
3257	Gopinath-2014	Clinico-epidemiological profile of seven adults with spotted fever from a tertiary care hospital in South India.	2007-2008	Seroprevalence	Serological	Bacteria	1	Moderate
3304	Weerakoon-2014	Cutaneous manifestations of spotted fever rickettsial infections in the Central Province of Sri Lanka: a descriptive study.	2009-2011	Seroprevalence	Serological	Bacteria	1	Moderate
3434	Vaidya-2008	Comparison of PCR, immunofluorescence assay, and pathogen isolation for diagnosis of q fever in humans with spontaneous abortions.	2006-2007	Seroprevalence	Serological	Bacteria	1	Moderate
3438	Banerjee-2014	Trends of typhoid fever seropositivity over ten years in north India.	1998-2011	Seroprevalence	Serological	Bacteria	1	Moderate
3444	Kumar-2011	Outbreak Indian Tick Typhus amongst residents of Deol village, District, Kangra, Himachal Pradesh (INDIA)	2004-2007	Seroprevalence	Serological	Bacteria	1	Moderate
3459	Tilak-2011	Emergence of Schoengastiella ligula as the vector of scrub typhus outbreak in Darjeeling: has Leptotrombidium deliense been replaced?	2005-2007	Seroprevalence	Serological	Bacteria	1	Moderate
3535	Mantur-2006	Protean clinical manifestations and diagnostic challenges of human brucellosis in adults: 16 years' experience in an endemic area.	1988-2004	Seroprevalence	Serological	Bacteria	1	Moderate
3536	Mathai-2001	Mycoplasma pneumoniae antibodies in children with acute respiratory infection.	1998-1998	Seroprevalence	Serological	Bacteria	1	Moderate
3590	Maulingkar-2015	Study of baseline Widal titres in a healthy adult population of Wayanad district, Kerala, India.	2013-2013	Seroprevalence	Serological	Bacteria	2	Moderate
3726	Pal-2013	The Baseline Widal Titre Among the Healthy Individuals of the Hilly Areas in the Garhwal Region of Uttarakhand, India	2011-2012	Seroprevalence	Serological	Bacteria	3	Moderate
3940	Qazilbash-1997	Sero-diagnosis of human brucellosis among TB suspected patients.	1995-1995	Seroprevalence	Serological	Bacteria	1	Moderate
3954	Priyadarshini-2013	Brucellosis in Cattle and Occupationally Exposed Human Beings: A Serosurvey in Odisha, India	2012-2012	Seroprevalence	Serological	Bacteria	1	Moderate
4046	Rathi-2011	Rickettsial diseases in central India: proposed clinical scoring system for early detection of spotted fever.	2009-2009	Seroprevalence	Serological	Bacteria	2	Moderate
4219	Sharma-2015	Seroprevalence of Salmonella typhi in a Tertiary Care Facility in North India	2012-2014	Seroprevalence	Serological	Bacteria	1	Moderate
4325	Agasthya-2008	serological study on prevalence of human brucellosis in karnataka	2006-2007	Seroprevalence	Serological	Bacteria	1	Moderate
4335	Mohanty-2000	Sero-incidence of brucellosis among dairy farm workers in Orissa	1999-1999	Seroprevalence	Serological	Bacteria	1	Moderate
4574	Griffith-2014	Profi le of organ dysfunction and predictors of mortality in severe scrub typhus infection requiring intensive care admission	2008-2010	Seroprevalence	Serological	Bacteria	1	Moderate
4685	Panwala-2015	To evaluate the different rapid screening tests for diagnosis of leptospirosis.	2011-2011	Seroprevalence	Serological	Bacteria	1	Moderate
272	Kanoksil-2013	Epidemiology, microbiology and mortality associated with community-acquired bacteremia in northeast Thailand: a multicenter surveillance study	2004-2010	Case Series	Culture	Bacteria/Fungi	26	High
1273	Hongsuwan-2014	Increasing incidence of hospital-acquired and healthcare-associated bacteremia in northeast Thailand: a multicenter surveillance study	2004-2010	Case Series	Culture	Bacteria/Fungi	12	High
1317	Liew-2004	Infective endocarditis in childhood: a seven-year experience	1997-2004	Case Series	Culture	Bacteria/Fungi	7	High
1330	Chim-2007	Five-year review of infections in a burn intensive care unit: High incidence of Acinetobacter baumannii in a tropical climate	2001-2006	Case Series	Culture	Bacteria/Fungi	20	High
1447	Ng-1994	Disseminated Geotrichum infection	1991-1991	Case Series	Culture	Bacteria/Fungi	2	High
1616	Khwannimit-2009	The epidemiology of, and risk factors for, mortality from severe sepsis and septic shock in a tertiary-care university hospital setting	2004-2006	Case Series	Culture	Bacteria/Fungi	7	High
1643	Tjoa-2013	Acinetobacter baumannii: role in blood stream infection in Neonatal Unit, Dr. Cipto Mangunkusumo Hospital, Jakarta, Indonesia	2010-2011	Case Series	Culture	Bacteria/Fungi	16	High
1658	Thatrimontrichai-2014	Trends in neonatal sepsis in a neonatal intensive care unit in Thailand before and after construction of a new facility	2004-2010	Case Series	Culture	Bacteria/Fungi	11	High
1675	Vargas-2009	Central nervous system infections in Filipino patients with systemic lupus erythematosus	1997-2007	Case Series	Culture	Bacteria/Fungi	3	High
2536	Cheewinmethasiri-2014	Microbiology, risk factors and mortality of patients with intravenous catheter related blood stream infections in the surgical intensive care unit: a five-year, concurrent, case-controlled study.	2005-2009	Case Series	Culture	Bacteria/Fungi	12	High
2787	Anwaar-2014	Pattern of Microbial Growth and Antibiotic Sensitivity on Blood Culture among Neonates at a Tertiary Care Hospital	2012-2013	Case Series	Culture	Bacteria/Fungi	6	High
2826	Bhamare-2014	Species-wise distribution of coagulase negative staphylococci from various clinical specimens by standard bacteriological techniques	2011-2012	Case Series	Culture	Bacteria/Fungi	7	High
3003	Gunjiyal-2011	Device-associated and multidrug-resistant infections in critically ill trauma patients: towards development of automated surveillance in developing countries.	2010-2010	Case Series	Culture	Bacteria/Fungi	9	High
3348	Viswanathan-2012	Multi-drug resistant gram negative bacilli causing early neonatal sepsis in India.	2008-2009	Case Series	Culture	Bacteria/Fungi	19	High
3589	Mathur-2014	Epidemiology of blood stream infections at a level-1 trauma care center of India.	2011-2012	Case Series	Culture	Bacteria/Fungi	16	High
3853	Singhi-2008	Nosocomial bloodstream infection in a pediatric intensive care unit.	1994-1996	Case Series	Culture	Bacteria/Fungi	16	High
3977	Pawar-2004	Central venous catheter-related blood stream infections: incidence, risk factors, outcome, and associated pathogens.	2001-2001	Case Series	Culture	Bacteria/Fungi	7	High
4337	Pais-2012	Neonatal sepsis, bacterial isolates and antibiotic susceptibility patterns among neonates.	2007-2009	Case Series	Culture	Bacteria/Fungi	9	High
1256	Lim-1988	Staphylococcal infection in Malaysian Hospitals	1986-1986	Case Series/Fever Series	Culture	Bacteria/Fungi	13	Moderate
344	Poon-2012	Risk factors for adverse outcomes and multidrug-resistant Gram-negative bacteraemia in haematology patients with febrile neutropenia in a Singaporean university hospital	2009-2010	Fever Series	Culture	Bacteria/Fungi	11	Low
1218	Hoa-1998	Community-acquired septicaemia in southern Vietnam: the importance of multidrug-resistant Salmonella typhi	1993-1994	Fever Series	Culture	Bacteria/Fungi	15	Low
1221	Roongpoovapatr-2010	Causative pathogens of fever in neutropenic patients at King Chulalongkorn Memorial Hospital	2006-2006	Fever Series	Culture	Bacteria/Fungi	19	Low
1222	Phetsouvanh-2006	Causes of community-acquired bacteremia and patterns of antimicrobial resistance in Vientiane, Laos	2000-2004	Fever Series	Culture	Bacteria/Fungi	23	Low
1251	Al-Taiar-2013	Neonatal infections in China, Malaysia, Hong Kong and Thailand	2007-2009	Fever Series	Culture	Bacteria/Fungi	14	Low
1254	Ahmed-2007	Antimicrobials utilization and outcomes of neonatal sepsis among patients admitted to a University Teaching Hospital in Malaysia	2002-2002	Fever Series	Culture	Bacteria/Fungi	7	Low
1262	Yuliarti-2012	Invasive pneumococcal disease among hospitalized children aged 28 days to 60 months in Jakarta	2008-2009	Fever Series	Culture	Bacteria/Fungi	8	Low
1535	Kruse-2013	Neonatal bloodstream infections in a pediatric hospital in Vietnam: a cohort study	2009-2010	Fever Series	Culture	Bacteria/Fungi	13	Low
1599	Chan-1997	Usefulness of C-reactive protein in the diagnosis of neonatal sepsis	1990-1993	Fever Series	Culture	Bacteria/Fungi	8	Low
1611	Latiff-2002	Risk assessment and microbiological profile of infections in paediatric cancer patients with febrile neutropenia	1998-1999	Fever Series	Culture	Bacteria/Fungi	13	Low
1617	Kiertiburanakul-2010	Epidemiology and risk factors of catheter-associated bloodstream infections among intensive care unit patients: an experience from a tertiary care hospital in Thailand	2010-2010	Fever Series	Culture	Bacteria/Fungi	11	Low
1631	Myat-2014	Bloodstream infections at a tertiary referral hospital in Yangon, Myanmar	2005-2008	Fever Series	Culture	Bacteria/Fungi	14	Low
1676	Vijarnsorn-2012	Postoperative fever and major infections after pediatric cardiac surgery	2005-2005	Fever Series	Culture	Bacteria/Fungi	4	Low
2230	Mehar-2013	Neonatal sepsis in a tertiary care center in central India: microbiological profile, antimicrobial sensitivity pattern and outcome	2012-2012	Fever Series	Culture	Bacteria/Fungi	14	Low
2242	Mortlock-2000	Bacteraemia among patients attending a cancer hospital in Lahore, Pakistan	1996-1997	Fever Series	Culture	Bacteria/Fungi	46	Low
2364	Kumhar-2002	Bacteriological analysis of blood culture isolates from neonates in a tertiary care hospital in India	1995-1996	Fever Series	Culture	Bacteria/Fungi	24	Low
2772	Ali-2014	Bloodstream and central line isolates from hematopoietic stem cell transplant recipients: data from a developing country.	2004-2012	Fever Series	Culture	Bacteria/Fungi	15	Low
2804	Kaur-2014	Bacterial Isolates and their Antibiotic Sensitivity Pattern in Clinically Suspected Cases of Fever of Unknown Origin	2011-2011	Fever Series	Culture	Bacteria/Fungi	10	Low
2838	Bhattacharjee-2008	Increased prevalence of extended spectrum beta lactamase producers in neonatal septicaemic cases at a tertiary referral hospital.	2005-2007	Fever Series	Culture	Bacteria/Fungi	9	Low
2869	Wattal-2014	Ecology of blood stream infection and antibiotic resistance in intensive care unit at a tertiary care hospital in North India.	2008-2011	Fever Series	Culture	Bacteria/Fungi	15	Low
2886	Chaudhury-1999	Bacteraemia in a tertiary care urban hospital in south India.	1997-1997	Fever Series	Culture	Bacteria/Fungi	7	Low
2894	Chopdekar-2011	Central venous catheter-related blood stream infection rate in critical care units in a tertiary care, teaching hospital in Mumbai.	2010-2010	Fever Series	Culture	Bacteria/Fungi	4	Low
2906	Das-2011	Colonization of the gut with Gram-negative bacilli, its association with neonatal sepsis and its clinical relevance in a developing country.	2007-2007	Fever Series	Culture	Bacteria/Fungi	6	Low
2910	Chopdekar-2011	Central venous catheter-related blood stream infection rate in critical care units in a tertiary care, teaching hospital in Mumbai.	2008-2009	Fever Series	Culture	Bacteria/Fungi	4	Low
2912	Datta-2014	Health-care-associated infections: Risk factors and epidemiology from an intensive care unit in Northern India	2010-2011	Fever Series	Culture	Bacteria/Fungi	7	Low
2932	Diwakar-2008	Developing A Protocol For Empirical Antibiotics For Neonatal Sepsis Based On Data On Antibiotic Sensitivity Patterns At Two Tertiary Neonatal Units In Southern India	1999-2002	Fever Series	Culture	Bacteria/Fungi	12	Low
3019	Gupta-2003	Enterobacter bacteremia.	1998-2001	Fever Series	Culture	Bacteria/Fungi	13	Low
3075	Jain-2011	Intravenous device associated blood stream staphylococcal infection in paediatric patients.	2003-2006	Fever Series	Culture	Bacteria/Fungi	6	Low
3084	Taneja-2010	Nosocomial blood-stream infections from extended-spectrum-beta-lactamase-producing Escherichia coli and Klebsiella pneumonia from GB Pant Hospital, New Delhi.	2009-2009	Fever Series	Culture	Bacteria/Fungi	12	Low
3092	Jain-2003	Prevalence of extended-spectrum beta-lactamase-producing Gram-negative bacteria in septicaemic neonates in a tertiary care hospital.	2001-2001	Fever Series	Culture	Bacteria/Fungi	10	Low
3096	Jain-2010	A clinicomicrobial association in neonatal septicaemia	2008-2010	Fever Series	Culture	Bacteria/Fungi	8	Low
3105	Chaudhry-2000	Etiological Pattern of Septicemia at three Hospitals in Lahore	1999-1999	Fever Series	Culture	Bacteria/Fungi	16	Low
3152	Mongkolrattanothai-2001	Nosocomial bloodstream infection in pediatric patients: Siriraj Hospital, Bangkok; 1996-1999.	1996-1999	Fever Series	Culture	Bacteria/Fungi	10	Low
3168	Gohel-2014	Bacteriological profile and drug resistance patterns of blood culture isolates in a tertiary care nephrourology teaching institute.	2012-2013	Fever Series	Culture	Bacteria/Fungi	13	Low
3207	Girishbabu-2013	Microbiological and fluid characteristics of pleural infections	2011-2013	Fever Series	Culture	Bacteria/Fungi	10	Low
3243	Bhagawati-2014	Study on isolates of acute meningitis in a tertiary care centre in Assam	2009-2010	Fever Series	Culture	Bacteria/Fungi	11	Low
3263	Gupta-2013	Infective endocarditis in an Indian setup: Are we entering the 'modern' era?	2005-2010	Fever Series	Culture	Bacteria/Fungi	18	Low
3269	Zubair-2011	Incidence of Coagulase Negative Staphylococci in Neonatal Sepsis	2009-2010	Fever Series	Culture	Bacteria/Fungi	17	Low
3345	Khanal-2002	Infective endocarditis: report of a prospective study in an Indian hospital.	1995-1997	Fever Series	Culture	Bacteria/Fungi	10	Low
3346	Viswanathan-2012	Profile of neonatal septicaemia at a district-level sick newborn care unit.	2009-2010	Fever Series	Culture	Bacteria/Fungi	6	Low
3476	Lakshmi-2007	Study of nosocomial primary bloodstream infections in a pediatric intensive care unit.	2003-2004	Fever Series	Culture	Bacteria/Fungi	13	Low
3528	Mandal-2015	Micro-organisms Associated with Febrile Neutropenia in Patients with Haematological Malignancies in a Tertiary Care Hospital in Eastern India.	2010-2013	Fever Series	Culture	Bacteria/Fungi	14	Low
3557	Modi-2012	A STUDY OF EXTENDED SPECTRUM B LACTAMASE (ESBL) AND AmpC B LACTAMASE PRODUCING KLEBSIELLA PNEUMONIAE IN NEONATAL INTENSIVE CARE UNIT AT TERTIARY CARE HOSPITAL, AHMEDABAD	2009-2009	Fever Series	Culture	Bacteria/Fungi	11	Low
3568	Fayyaz-2013	Pathogens causing blood stream infections and their drug susceptibility profile in immunocompromised patients.	2012-2012	Fever Series	Culture	Bacteria/Fungi	10	Low
3591	Mehta-2014	Microbial Profile of Neonatal septicaemia in a tertiary care hospital of Bhopal	2012-2013	Fever Series	Culture	Bacteria/Fungi	9	Low
3602	Tariq-2014	Bacteriologic profile and antibiogram of blood culture isolates from a children's hospital in Kabul.	2010-2012	Fever Series	Culture	Bacteria/Fungi	14	Low
3608	Tarai-2012	Comparative evaluation of paired blood culture (aerobic/aerobic) and single blood culture, along with clinical importance in catheter versus peripheral line at a tertiary care hospital.	2010-2011	Fever Series	Culture	Bacteria/Fungi	34	Low
3633	Kumar-2010	Serum tumor necrosis factor alpha and C-reactive protein in pediatric patients with sepsis and its correlation with microbiologic findings.	2009-2009	Fever Series	Culture	Bacteria/Fungi	8	Low
4033	Rao-2012	Neonatal septicemia in north India due to extended spectrum beta lactamase (ESBL) producing gram negative bacteria	2010-2011	Fever Series	Culture	Bacteria/Fungi	12	Low
4057	Gangane-2013	Bacteriological profile of bacterial meningitis at tertiary care hospital in North Karnataka	2010-2012	Fever Series	Culture	Bacteria/Fungi	13	Low
4103	Sachdev-2002	Central venous catheter colonization and related bacteremia in pediatric intensive care unit.	1997-1999	Fever Series	Culture	Bacteria/Fungi	5	Low
4190	Jadhav-2012	Bacteriological Profile of Septicaemia and Antimicrobial Susceptibility of Isolates from Tertiary Care Hospital in India	2008-2011	Fever Series	Culture	Bacteria/Fungi	13	Low
4201	Shah-2011	Clinical and bacteriological profiles of blood culture positive sepsis in newborns	2007-2008	Fever Series	Culture	Bacteria/Fungi	7	Low
4218	Shefali-2013	Profile of microorganisms in intensive care unit of a level1 trauma centre: A retrospective study	2007-2007	Fever Series	Culture	Bacteria/Fungi	8	Low
4275	Shaw-2012	Microbial Array And Antibiotic Sensitivity Pattern Of Catheter Related Blood-Stream Infection At A Tertiary Care Hospital In South India.	2007-2009	Fever Series	Culture	Bacteria/Fungi	7	Low
4281	Sharma-2013	Staphylococcus aureus- the predominant pathogen in the neonatal ICU of a tertiary care hospital in amritsar, India.	2011-2012	Fever Series	Culture	Bacteria/Fungi	9	Low
4284	Sharma-2014	Endophthalmitis patients seen in a tertiary eye care centre in Odisha: a clinico-microbiological analysis.	2006-2009	Fever Series	Culture	Bacteria/Fungi	28	Low
4327	Butt-2004	Central venous catheter-related bloodstream infections in cancer patients.	2002-2003	Fever Series	Culture	Bacteria/Fungi	8	Low
4328	Chaturvedi-1989	Analysis of blood-culture isolates from neonates of a rural hospital.	1987-1987	Fever Series	Culture	Bacteria/Fungi	17	Low
4332	Kapoor-2005	Microbiological profile of neonatal septicemia in a pediatric care hospital in Delhi.	2000-2001	Fever Series	Culture	Bacteria/Fungi	8	Low
4339	Saha-2013	Demographic profile and outcome analysis of a paediatric intensive care unit in a paediatric hospital in Kolkata.	2009-2010	Fever Series	Culture	Bacteria/Fungi	5	Low
4583	Gupta-2010	Changing trends of in vitro antimicrobial resistance patterns in blood isolates in a tertiary care hospital over a period of 4 years.	2007-2010	Fever Series	Culture	Bacteria/Fungi	18	Low
4622	Dhawan-1993	Infective endocarditis in children: profile in a developing country.	1984-1990	Fever Series	Culture	Bacteria/Fungi	3	Low
1602	Dittrich-2015	Orientia, rickettsia, and leptospira pathogens as causes of CNS infections in Laos: a prospective study	2003-2011	Fever Series/Seroprevalence	Culture/Serological	Bacteria/Fungi	8	Low
3112	Jha-2013	Serum galactomannan assay for the diagnosis of invasive aspergillosis in children with haematological malignancies.	2010-2011	Fever Series/Seroprevalence	Culture/Serological	Bacteria/Fungi	10	Low
238	Chheng-2013	A prospective study of the causes of febrile illness requiring hospitalization in children in Cambodia	2009-2010	Fever Series	Culture	Bacteria/Fungi/Viruses	24	Low
2545	Boonkasidecha-2013	An optimal cut-off point of serum C-reactive protein in prediction of neonatal sepsis.	2010-2011	Fever Series	Culture	Bacteria/Fungi/Viruses	10	Low
1632	Olsen-2015	Infectious causes of encephalitis and meningoencephalitis in Thailand, 2003-2005	2003-2005	Fever Series	Culture/PCR/Serological	Bacteria/Fungi/Viruses	17	Low
1614	Kasper-2012	Infectious etiologies of acute febrile illness among patients seeking health care in south-central Cambodia	2006-2009	Fever Series/Seroprevalence	Culture/PCR/Serological	Bacteria/Fungi/Viruses	37	Low
1732	Abrahamsen-2013	Fever in the tropics: aetiology and case-fatality - a prospective observational study in a tertiary care hospital in South India	2007-2007	Fever Series/Seroprevalence	Culture/Serological	Bacteria/Fungi/Viruses	12	Low
1275	Abdelrahman-2010	Fatal septicemic shock associated with Strongyloides stercoralis infection in a patient with angioimmunoblastic T-cell lymphoma: a case report and literature review	2010-2010	Case Series	Culture/Serological	Bacteria/Parasites	2	High
3089	Joshi-2008	Clinical spectrum of fever of unknown origin among Indian children.	2006-2007	Fever Series/Seroprevalence	Culture/Serological	Bacteria/Parasites	2	Low
1281	Buppajarntham-2014	Asymptomatic eosinophilia due to gnathostomiasis	2014-2014	Case Series	Serological	Bacteria/Parasites	2	High
2541	Chomel-1993	Serosurvey of some major zoonotic infections in children and teenagers in Bali, Indonesia.	1989-1989	Seroprevalence	Serological	Bacteria/Parasites	5	Moderate
1641	Punjabi-2012	Etiology of acute, non-malaria, febrile illnesses in Jayapura, Northeastern Papua, Indonesia	1997-2000	Fever Series/Seroprevalence	Culture/PCR/Serological	Bacteria/Viruses	10	Low
1555	Sudjana-1998	Concurrent dengue hemorrhagic fever and typhoid fever infection in adult: case report	1998-1998	Case Series	Culture/Serological	Bacteria/Viruses	2	High
2815	Bansal-2015	Typhoid and dengue coinfection: case reports.	2014-2014	Case Series	Culture/Serological	Bacteria/Viruses	2	High
3273	Zaki-2012	Co-existence of typhoid fever and hepatitis A	2011-2011	Case Series	Culture/Serological	Bacteria/Viruses	2	High
1562	Tan-2004	Atypical SARS and Escherichia coli bacteremia. (Severe Acute Respiratory Syndrome)	2003-2003	Case Series/Seroprevalence	Culture/Serological	Bacteria/Viruses	2	Moderate
1629	Mayxay-2013	Causes of non-malarial fever in Laos: a prospective study	2008-2010	Fever Series	Culture/Serological	Bacteria/Viruses	14	Low
358	Suttinont-2006	Causes of acute, undifferentiated, febrile illness in rural Thailand: results of a prospective observational study	2001-2002	Fever Series/Seroprevalence	Culture/Serological	Bacteria/Viruses	9	Low
359	Syhavong-2010	The infective causes of hepatitis and jaundice amongst hospitalised patients in Vientiane, Laos	2001-2004	Fever Series/Seroprevalence	Culture/Serological	Bacteria/Viruses	12	Low
1624	Leelarasamee-2004	Etiologies of acute undifferentiated febrile illness in Thailand	1991-1993	Fever Series/Seroprevalence	Culture/Serological	Bacteria/Viruses	17	Low
1638	McGready-2010	Arthropod borne disease: the leading cause of fever in pregnancy on the Thai-Burmese border	2004-2006	Fever Series/Seroprevalence	Culture/Serological	Bacteria/Viruses	7	Low
1756	Aniyang-2012	The etiological diagnosis and outcome in patients of acute febrile encephalopathy: a prospective observational study at tertiary care center	2009-2010	Fever Series/Seroprevalence	Culture/Serological	Bacteria/Viruses	3	Low
1842	Blacksell-2007	Serological and blood culture investigations of Nepalese fever patients	2002-2004	Fever Series/Seroprevalence	Culture/Serological	Bacteria/Viruses	6	Low
2085	Rasul-2012	Acute meningoencephalitis in hospitalised children in southern Bangladesh	2007-2009	Fever Series/Seroprevalence	Culture/Serological	Bacteria/Viruses	4	Low
2434	Sripanidkulchai-2005	Etiology of obscure fever in children at a university hospital in Northeast Thailand	2002-2003	Fever Series/Seroprevalence	Culture/Serological	Bacteria/Viruses	3	Low
1647	Mueller-2014	Acute undifferentiated febrile illness in rural Cambodia: a 3-year prospective observational study	2008-2010	Fever Series	PCR	Bacteria/Viruses	4	Low
1263	Likitnukul-2004	Dual infection: dengue hemorrhagic fever with unusual manifestations and mycoplasma pneumonia in a child	2004-2004	Case Series	PCR/Serological	Bacteria/Viruses	2	High
1237	Ellis-2006	Causes of fever in adults on the Thai-Myanmar border	1999-2002	Fever Series/Seroprevalence	PCR/Serological	Bacteria/Viruses	7	Low
2029	Thompson-2015	Undifferentiated febrile illness in Kathmandu, Nepal	2008-2011	Fever Series/Seroprevalence	PCR/Serological	Bacteria/Viruses	4	Low
2196	LaRocque-2005	Leptospirosis during dengue outbreak, Bangladesh	2001-2001	Fever Series/Seroprevalence	PCR/Serological	Bacteria/Viruses	2	Low
2052	Singh-2014	A Study of Etiological Pattern in an Epidemic of Acute Febrile Illness during Monsoon in a Tertiary Health Care Institute of Uttarakhand, India	2013-2013	Case Series	Serological	Bacteria/Viruses	3	High
2392	Paton-1999	Outbreak of Nipah-virus infection among abattoir workers in Singapore	1999-1999	Case Series	Serological	Bacteria/Viruses	2	High
2521	Watt-2003	Differentiating dengue virus infection from scrub typhus in Thai adults with fever.	1991-1991	Case Series	Serological	Bacteria/Viruses	2	High
2902	Damodar-2013	Co-Infection: Weil's Syndrome with Hepatitis B Infection- A Diagnostic and Therapeutic Hitch.	2012-2012	Case Series	Serological	Bacteria/Viruses	4	High
3191	Karanth-2012	Refractory hypocalcemia precipitated by dual infection with typhoid fever and hepatitis A in a patient with congenital hypoparathyroidism.	2011-2011	Case Series	Serological	Bacteria/Viruses	2	High
3683	Iqbal-2012	Pancreatitis and MODS Due to Scrub Typhus and Dengue Co-Infection.	2011-2011	Case Series	Serological	Bacteria/Viruses	2	High
307	Libraty-2007	A comparative study of leptospirosis and dengue in Thai children	1994-1999	Fever Series	Serological	Bacteria/Viruses	2	Moderate
1612	Mayxay-2015	Causes of fever in rural southern Laos	2003-2004	Fever Series	Serological	Bacteria/Viruses	7	Moderate
1780	Ayan-2014	Acute encephalitis syndrome following scrub typhus infection	2011-2012	Fever Series	Serological	Bacteria/Viruses	5	Moderate
1944	Hanumanthappa-2012	Dengue and its co infections: a six months study	2010-2010	Fever Series	Serological	Bacteria/Viruses	2	Moderate
351	Suharti-2009	Hanta virus infection during dengue virus infection outbreak in Indonesia	1995-1996	Seroprevalence	Serological	Bacteria/Viruses	8	Moderate
1216	Capeding-2013	Dengue and other common causes of acute febrile illness in Asia: an active surveillance study in children.	2010-2011	Seroprevalence	Serological	Bacteria/Viruses	7	Moderate
1593	Brown-1984	Febrile illness in Malaysia-an analysis of 1629 hospitalized patients	1975-1979	Seroprevalence	Serological	Bacteria/Viruses	6	Moderate
1691	Blacksell-2012	Prospective evaluation of commercial antibody-based rapid tests in combination with a loop-mediated isothermal amplification PCR assay for detection of Orientia tsutsugamushi during the acute phase of scrub typhus infection	2007-2008	Seroprevalence	Serological	Bacteria/Viruses	2	Moderate
1877	Chrispal-2010	Acute undifferentiated febrile illness in adult hospitalized patients: the disease spectrum and diagnostic predictors - an experience from a tertiary care hospital in South India	2007-2008	Seroprevalence	Serological	Bacteria/Viruses	6	Moderate
1989	Karande-2005	Concurrent outbreak of leptospirosis and dengue in Mumbai, India, 2002	2002-2002	Seroprevalence	Serological	Bacteria/Viruses	2	Moderate
2039	Sushi-2014	Seroprevalence of leptospirosis, enteric fever and dengue in patients with acute febrile illness in Tamil Nadu, India	2011-2011	Seroprevalence	Serological	Bacteria/Viruses	3	Moderate
2107	Premaratna-2011	Evidence of acute rickettsioses among patients presumed to have chikungunya fever during the chikungunya outbreak in Sri Lanka	2011-2011	Seroprevalence	Serological	Bacteria/Viruses	3	Moderate
2143	Nagaraja-2012	A study of fever cases in urban slum areas in and around Vijayawada	2010-2010	Seroprevalence	Serological	Bacteria/Viruses	2	Moderate
2184	Kumar-2012	Serological evidence of leptospirosis and dengue coinfection in an endemic region in South India	2007-2008	Seroprevalence	Serological	Bacteria/Viruses	2	Moderate
2360	Zaki-2010	Clinical manifestations of dengue and leptospirosis in children in Mumbai: an observational study	2005-2005	Seroprevalence	Serological	Bacteria/Viruses	2	Moderate
2399	Pradutkanchana-2003	The etiology of acute pyrexia of unknown origin in children after a flood	2000-2000	Seroprevalence	Serological	Bacteria/Viruses	4	Moderate
2557	Chadwick-2006	Distinguishing dengue fever from other infections on the basis of simple clinical and laboratory features: application of logistic regression analysis.	1998-2000	Seroprevalence	Serological	Bacteria/Viruses	2	Moderate
2654	Goh-1999	A prospective study of infections with atypical pneumonia organisms in acute exacerbations of chronic bronchitis.	1995-1997	Seroprevalence	Serological	Bacteria/Viruses	6	Moderate
2883	Singh-2009	Clinical and etiological profile of acute febrile encephalopathy in eastern Nepal.	2003-2004	Seroprevalence	Serological	Bacteria/Viruses	3	Moderate
3101	Bryan-1996	Prevalence of sand fly fever, West Nile, Crimean-Congo hemorrhagic fever, and leptospirosis antibodies in Pakistani military personnel.	1986-1988	Seroprevalence	Serological	Bacteria/Viruses	6	Moderate
3129	Padbidri-1995	An outbreak of fever with haemorrhagic manifestations in Andaman islands	1988-1989	Seroprevalence	Serological	Bacteria/Viruses	3	Moderate
3479	Lathamani-2013	Prevalence of HIV, HCV, HBV and Syphilis in Blood donors among the Dakshina Kannada District, India	2008-2010	Seroprevalence	Serological	Bacteria/Viruses	3	Moderate
3622	Swoboda-2014	Evidence of a major reservoir of non-malarial febrile diseases in malaria-endemic regions of Bangladesh.	2007-2010	Seroprevalence	Serological	Bacteria/Viruses	3	Moderate
4168	Singh-1999	High prevalence of sexually transmitted and blood-borne infections amongst the inmates of a district jail in Northern India.	1997-1997	Seroprevalence	Serological	Bacteria/Viruses	3	Moderate
1269	Tjia-1985	Cryptococcal meningitis	1978-1981	Case Series	Culture	Fungi	1	High
1290	Ramli-2012	Cryptococcus humicolus meningitis: first case report in Malaysia	2010-2010	Case Series	Culture	Fungi	1	High
1315	Kong-1990	Cryptococcosis in a renal unit	1975-1988	Case Series	Culture	Fungi	3	High
1336	Chong-2012	Penicilliosis in lupus patients presenting with unresolved fever: a report of 2 cases and literature review	2008-2008	Case Series	Culture	Fungi	1	High
1353	Gan-2003	Disseminated Curvularia lunata infection in a leukemia patient: case report	2003-2003	Case Series	Culture	Fungi	1	High
1371	Jayanetra-1984	Penicilliosis marneffei in Thailand: report of five human cases	1974-1982	Case Series	Culture	Fungi	1	High
1385	Kiertiburanakul-2001	Cryptococcus laurentii fungemia: a case report	2001-2001	Case Series	Culture	Fungi	1	High
1386	Kiertiburanakul-2006	Cryptococcosis in human immunodeficiency virus-negative patients	1987-2003	Case Series	Culture	Fungi	1	High
1395	Kurup-2000	Candida tropicalis pacemaker endocarditis	1999-1999	Case Series	Culture	Fungi	1	High
1402	Larbcharoensub-2013	Treatment of a brain abscess caused by Scedosporium apiospermum and Phaeoacremonium parasiticum in a renal transplant recipient	2013-2013	Case Series	Culture	Fungi	1	High
1436	Mohd-2012	Characterization of Prototheca wickerhamii isolated from disseminated algaemia of kidney transplant patient from Malaysia	2011-2011	Case Series	Culture	Fungi	1	High
1442	Nakwan-2008	Cryptococcus neoformans septicemia in an immunocompetent neonate: first case report in Thailand	2008-2008	Case Series	Culture	Fungi	1	High
1461	Othman-2004	Cryptococcal meningitis in an immunocompetent child: a case report and literature review	2004-2004	Case Series	Culture	Fungi	1	High
1494	Pongmekin-2014	Clinical characteristics and mortality risk factors of cryptococcal infection among HIV-negative patients	2005-2010	Case Series	Culture	Fungi	1	High
1495	Pongsripian-2000	Disseminated protothecosis in a case of systemic lupus erythematosus	1999-1999	Case Series	Culture	Fungi	1	High
1526	Wang-1996	Case report and review of disseminated histoplasmosis in South-East Asia: clinical and epidemiological implications	1993-1993	Case Series	Culture	Fungi	1	High
1576	Wong-2000	Hansenula anomala infection in a neonate	2000-2000	Case Series	Culture	Fungi	1	High
1577	Wong-1999	Massive pleural effusions in cryptococcal meningitis	1998-1998	Case Series	Culture	Fungi	1	High
1867	Chaudhary-2005	Disseminated infection with Cryptococcus neoformans var neoformans in an 8 years immunocompetent girl	2005-2005	Case Series	Culture	Fungi	1	High
2271	Marwaha-1995	Hypereosinophilia in disseminated cryptococcal disease	1994-1994	Case Series	Culture	Fungi	1	High
2419	Ariffin-1999	Successful treatment of Candida albicans endocarditis in a child with leukemia - a case report and review of the literature	1996-1996	Case Series	Culture	Fungi	1	High
2499	Ng-2003	Scopulariopsis brevicaulis infection in a patient with acute myeloid leukemia.	2002-2002	Case Series	Culture	Fungi	1	High
2786	Anuradha-2008	Candida sake--a rare cause of fungal endocarditis.	2006-2006	Case Series	Culture	Fungi	1	High
2816	Baradkar-2008	Neonatal septicaemia in a premature infant due to Candida dubliniensis.	2007-2007	Case Series	Culture	Fungi	1	High
2819	Bashir-2006	Fungemia caused by Verticillium species in an immunocompromised child.	2004-2004	Case Series	Culture	Fungi	1	High
2896	Chowdhary-2004	Trichosporon asahii as an emerging etiologic agent of disseminated trichosporonosis: a case report and an update.	2001-2001	Case Series	Culture	Fungi	1	High
2915	De-2015	Disseminated Histoplasmosis in Immunocompetent Individuals- not a so Rare Entity, in India.	2009-2014	Case Series	Culture	Fungi	1	High
2951	Fotedar-1996	Changing pattern of Candida species in a bone marrow transplant patient.	1989-1989	Case Series	Culture	Fungi	1	High
3202	Kaur-2002	Cryptococcal meningitis in a neonate.	1999-1999	Case Series	Culture	Fungi	1	High
3453	Kumar-2008	Disseminated histoplasmosis in a patient with renal allograft: A case report	2007-2007	Case Series	Culture	Fungi	1	High
3455	Kumar-2011	Infectious psychosis: cryptococcal meningitis presenting as a neuropsychiatry disorder.	2010-2010	Case Series	Culture	Fungi	1	High
3460	Tilak-2009	Cryptococcal meningitis with an antecedent cutaneous Cryptococcal lesion.	2008-2008	Case Series	Culture	Fungi	1	High
3560	Abraham-2002	Renal failure from obstructive fungal mycetoma and fungal sepsis in an infant.	2000-2000	Case Series	Culture	Fungi	1	High
3613	Taneja-2008	Cryptococcal granulomas in an immunocompromised HIV-negative patient.	2007-2007	Case Series	Culture	Fungi	1	High
3665	Subbalaxmi-2013	A rare presentation of progressive disseminated histoplasmosis in an immunocompetent patient from a non-endemic region.	2012-2012	Case Series	Culture	Fungi	1	High
3759	Patil-2013	Meningitis Due to Cryptococcus gattii in an Immunocompetent Patient.	2012-2012	Case Series	Culture	Fungi	1	High
4000	Chaya-2013	Disseminated Cryptococcosis presenting as cellulitis in a renal transplant recipient.	2012-2012	Case Series	Culture	Fungi	1	High
4265	Kumari-2005	Corticosteroid induced Cryptococcus meningitis.	2004-2004	Case Series	Culture	Fungi	1	High
2982	Gunaratne-2006	An outbreak of Aspergillus meningitis following spinal anaesthesia for caesarean section in Sri Lanka: a post-tsunami effect?	2005-2005	Fever Series	Culture	Fungi	1	Low
3431	Sardana-2012	Neonatal candidemia: a changing trend.	2011-2012	Fever Series	Culture	Fungi	8	Low
3543	Merchant-1997	Nursery outbreak of neonatal fungal arthritis treated with fluconazole.	1996-1996	Fever Series	Culture	Fungi	1	Low
4110	Sahni-2005	Candidemia--an under-recognized nosocomial infection in Indian hospitals.	2004-2004	Fever Series	Culture	Fungi	5	Low
1600	Chau-2010	A prospective descriptive study of cryptococcal meningitis in HIV uninfected patients in Vietnam - high prevalence of Cryptococcus neoformans var grubii in the absence of underlying disease	1998-2007	Case Series	Microscopy/Staining	Fungi	1	High
2174	Khyriem-2004	Chronic meningitis in an immunocompetent adult caused by Cryptococcus neoformans var. gatti	1999-1999	Case Series	Microscopy/Staining	Fungi	1	High
3520	Mahbub-2010	Disseminated Histoplasmosis	2009-2009	Case Series	Microscopy/Staining	Fungi	1	High
4017	Ramesha-2010	Fungal infections of the central nervous system in HIV-negative patients: Experience from a tertiary referral center of South India	2000-2008	Case Series	Microscopy/Staining	Fungi	1	High
1321	Chan-2004	Eosinophilic meningitis secondary to allergic Aspergillus sinusitis	2004-2004	Case Series	Serological	Fungi	1	High
1980	Kalita-1999	Midbrain infarction: a rare presentation of cryptococcal meningitis	1998-1998	Case Series	Serological	Fungi	1	High
2492	Lye-1993	Disseminated cryptococcosis presenting with a pleural effusion in a kidney transplant recipient: early diagnosis by pleural biopsy and successful treatment with oral fluconazole.	1993-1993	Case Series	Serological	Fungi	1	High
2517	Wahab-1995	Bruton's agammaglobulinaemia in a child presenting with cryptococcal empyema thoracis and periauricular pyogenic abscess.	1995-1995	Case Series	Serological	Fungi	1	High
3083	Juhi-2009	Cryptococcal meningitis in a tertiary care hospital.	2004-2007	Case Series	Serological	Fungi	1	High
3170	Sud-1998	Isolated bilateral renal aspergillosis: an unusual presentation in an immunocompetent host.	1997-1997	Case Series	Serological	Fungi	1	High
3527	Malhotra-2004	Cryptococcal meningitis in acute lymphoblastic leukemia.	2003-2003	Case Series	Serological	Fungi	1	High
3609	Tarai-2010	Early onset primary pulmonary cryptococcosis in a renal transplant patient.	2009-2009	Case Series	Serological	Fungi	1	High
1286	Maharom-2008	Visceral leishmaniasis caused by Leishmania infantum in Thailand	2007-2007	Case Series	Culture	Parasites	1	High
2309	Rab-1991	Visceral leishmaniasis in a six month old child: is congenital transmission of disease possible?	1990-1990	Case Series	Culture	Parasites	1	High
2381	Singh-1998	Naegleria meningitis	1996-1996	Case Series	Culture	Parasites	1	High
2475	Jariya-1983	Primary amoebic meningoencephalitis: a first reported case in Thailand.	1983-1983	Case Series	Culture	Parasites	1	High
2924	Dey-2006	Transfusion transmitted leishmaniasis: a case report and review of literature	2003-2003	Case Series	Culture	Parasites	1	High
3001	Gulati-2009	Kala Azar without splenomegaly	2008-2008	Case Series	Culture	Parasites	1	High
3204	Kaushal-2008	Acanthamoeba encephalitis.	2008-2008	Case Series	Culture	Parasites	1	High
3205	Kaushal-2008	Primary amoebic meningoencephalitis due to Naegleria fowleri.	2007-2007	Case Series	Culture	Parasites	1	High
3351	Khanna-2014	Acanthamoeba meningoencephalitis in immunocompetent: A case report and review of literature	2013-2013	Case Series	Culture	Parasites	1	High
3384	Radhakrishnan-2009	Acanthamebic meningoencephalitis presenting as personality change.	2008-2008	Case Series	Culture	Parasites	1	High
3465	Thakur-2001	Leishmania species, drug unresponsiveness and visceral leishmaniasis in Bihar, India.	1998-1999	Case Series	Culture	Parasites	1	High
3610	Singhal-2001	Successful treatment of Acanthamoeba meningitis with combination oral antimicrobials.	2000-2000	Case Series	Culture	Parasites	1	High
3681	Gupta-2009	Primary amoebic meningoencephalitis: first reported case from Rohtak, North India.	2008-2008	Case Series	Culture	Parasites	1	High
4249	Hebbar-2005	Fatal case of Naegleria fowleri meningo-encephalitis in an infant: case report.	2004-2004	Case Series	Culture	Parasites	1	High
2881	Chappuis-2003	Prospective evaluation and comparison of the direct agglutination test and an rK39-antigen-based dipstick test for the diagnosis of suspected kala-azar in Nepal.	1999-2000	Fever Series	Culture	Parasites	1	Low
2911	Chowdhury-1991	Positive response to sodium antimony gluconate administration in visceral leishmaniasis seropositive patients.	1987-1988	Fever Series	Culture	Parasites	1	Low
2002	Khan-2014	Kala-azar and post-kala-azar dermal leishmaniasis, Assam, India	2008-2012	Case Series	Microscopy/Serological	Parasites	1	High
3288	Singh-2014	Atypical presentation of visceral leishmaniasis (kala-azar) from non-endemic area.	2013-2013	Case Series	Microscopy/Serological	Parasites	1	High
2276	Mathur-2005	Evaluation of a rapid immunochromatographic test for diagnosis of kala-azar & post kala-azar dermal leishmaniasis at a tertiary care centre of north India	2003-2004	Case Series/Fever Series	Microscopy/Serological	Parasites	1	Moderate
3599	Thakur-2007	A new strategy for elimination of kala-azar from rural Bihar.	2003-2003	Case Series/Seroprevalence	Microscopy/Serological	Parasites	1	Moderate
1579	Yokmek-2013	A case report of brugian filariasis outside an endemic area in Thailand	2009-2009	Case Series	Microscopy/Staining	Parasites	1	High
1746	Ali-2014	Leishmania donovani bodies in bone marrow	2014-2014	Case Series	Microscopy/Staining	Parasites	1	High
1775	Ashok-2013	Kala-azar-A case series from nonendemic area, Uttarakhand	2005-2011	Case Series	Microscopy/Staining	Parasites	1	High
1830	Bhat-2014	Visceral leishmaniasis (kalazar) migrating West: a new autochthonous case from sub-Himalayas	2012-2012	Case Series	Microscopy/Staining	Parasites	1	High
1872	Chauhdry-2005	Childhood visceral leishmaniasis in Muzaffarabad, Azad Jammu and Kashmir: frequency and response to treatment in 61 cases	1999-1999	Case Series	Microscopy/Staining	Parasites	1	High
1897	Deepti-2009	Visceral leishmaniasis in a native Kashmiri Boy	2009-2009	Case Series	Microscopy/Staining	Parasites	1	High
1900	Dey-2007	First case of indigenous visceral leishmaniasis from Central India	2007-2007	Case Series	Microscopy/Staining	Parasites	1	High
1919	Gawade-2012	Visceral leishmaniasis: A case report	2011-2011	Case Series	Microscopy/Staining	Parasites	1	High
1942	Hamal-1993	Kala-azar diagnosis in bone marrow and pattern of clinical presentation in TU Teaching Hospital, Nepal	1985-1992	Case Series	Microscopy/Staining	Parasites	1	High
1949	Hassan-1995	A new breakthrough in treatment of visceral leishmaniasis in children	1987-1991	Case Series	Microscopy/Staining	Parasites	1	High
1968	Jetley-2013	Bone marrow negative visceral leishmaniasis in an adolescent male	2013-2013	Case Series	Microscopy/Staining	Parasites	1	High
1974	Joshi-2006	Kala-azar (visceral leishmaniasis) from Khotang	2006-2006	Case Series	Microscopy/Staining	Parasites	1	High
2024	Umakant-2007	Re-emergence of visceral leishmaniasis in Gujarat, India	2007-2007	Case Series	Microscopy/Staining	Parasites	1	High
2048	Singh-2006	Miltefosine in children with visceral leishmaniasis	2003-2004	Case Series	Microscopy/Staining	Parasites	1	High
2050	Singh-2006	Serious underreporting of visceral leishmaniasis through passive case reporting in Bihar, India	2001-2003	Case Series	Microscopy/Staining	Parasites	1	High
2058	Shilpi-2006	Hemophagocytic syndrome associated with visceral leishmaniasis	2006-2006	Case Series	Microscopy/Staining	Parasites	1	High
2088	Ranasinghe-2011	First successful in vitro culture of Leishmania sp. causing autochthonous visceral leishmaniasis in Sri Lanka	2011-2011	Case Series	Microscopy/Staining	Parasites	1	High
2100	Rahim-1998	Visceral leishmaniasis in District Dir, NWFP	1996-1997	Case Series	Microscopy/Staining	Parasites	1	High
2122	Pandey-2011	Case report: Expansion of visceral leishmaniasis to the western hilly part of Nepal	2009-2009	Case Series	Microscopy/Staining	Parasites	1	High
2182	Kuldeep-1998	Lymphadenopathy in a child with Indian kala-azar in Dharan, Nepal	1997-1997	Case Series	Microscopy/Staining	Parasites	1	High
2186	Kumar-1999	Kala-azar epidemic in Varanasi district, India	1995-1995	Case Series	Microscopy/Staining	Parasites	1	High
2212	Manas-2006	Periocular filarial lymphoedema	2004-2004	Case Series	Microscopy/Staining	Parasites	1	High
2260	Kohli-1994	Filarial chyluria	1991-1991	Case Series	Microscopy/Staining	Parasites	1	High
2296	Parija-2000	Cases of kala-azar without any hepatosplenomegaly	0-0	Case Series	Microscopy/Staining	Parasites	1	High
2311	Rai-2008	Haematological findings in relation to clinical findings of Visceral Leishmaniasis in Hazara Division	1985-1999	Case Series	Microscopy/Staining	Parasites	1	High
2317	Rathore-1996	Visceral leishmaniasis in Pakistani children	1987-1991	Case Series	Microscopy/Staining	Parasites	1	High
2331	Shahzad-2011	Visceral Leishmaniasis: A cause of pyrexia of unknown origin	2006-2009	Case Series	Microscopy/Staining	Parasites	1	High
2333	Sharma-1996	Visceral leishmaniasis in a renal transplant recipient: diagnostic and therapeutic problems	1993-1993	Case Series	Microscopy/Staining	Parasites	1	High
2354	Thakur-1981	Kala-azar hits again	1971-1979	Case Series	Microscopy/Staining	Parasites	1	High
2359	NA-2005	A new form of human trypanosomiasis in India	2004-2004	Case Series	Microscopy/Staining	Parasites	1	High
2361	Altaf-2005	Clinicopathological features of childhood visceral leishmaniasis in Azad Jammu & Kashmir Pakistan	1999-1999	Case Series	Microscopy/Staining	Parasites	1	High
2368	Mathur-2014	Nonmigrant children with visceral leishmaniasis from the nonendemic area of Uttarakhand	2012-2013	Case Series	Microscopy/Staining	Parasites	1	High
2371	Mittal-1995	Visceral leishmaniasis: a rare cause of unexplained pyrexia in a renal allograft recipient	1993-1993	Case Series	Microscopy/Staining	Parasites	1	High
2376	Prasad-1995	Migration of Leishmania donovani amastigotes in cerebrospinal fluid	1991-1991	Case Series	Microscopy/Staining	Parasites	1	High
2865	Chakrabarti-2013	Clinico-hematological profile of visceral leishmaniasis among immunocompetent patients.	2010-2012	Case Series	Microscopy/Staining	Parasites	1	High
2965	Garg-2013	Oral mucosal involvement in visceral leishmaniasis.	2012-2012	Case Series	Microscopy/Staining	Parasites	1	High
3363	Kher-1991	Visceral leishmaniasis: an unusual case of fever in a renal transplant recipient.	1990-1990	Case Series	Microscopy/Staining	Parasites	1	High
3370	Mendiratta-2009	Post-kala-azar dermal leishmaniasis and visceral leishmaniasis in a child--or is it para-kala-azar dermal leishmaniasis?	2008-2008	Case Series	Microscopy/Staining	Parasites	1	High
3436	Shenoi-1998	Microfilariae in bone marrow aspiration smears.	1997-1997	Case Series	Microscopy/Staining	Parasites	1	High
3441	Kumar-2011	A rare case of Visceral leishmaniasis with multiple relapse and multi-drug unresponsive: successfully treated with combination therapy.	2008-2008	Case Series	Microscopy/Staining	Parasites	1	High
3442	Kumar-2001	Treatment of leishmaniasis in pregnancy.	2000-2000	Case Series	Microscopy/Staining	Parasites	1	High
3447	Tiwari-2011	Rapidly fatal reactive hemophagocytosis syndrome associated with visceral leishmaniasis	2010-2010	Case Series	Microscopy/Staining	Parasites	1	High
3477	Lalitha-1985	Isolation of Acanthamoeba culbertsoni from a patient with meningitis.	1983-1983	Case Series	Microscopy/Staining	Parasites	1	High
3553	Mishra-2004	Disseminated intravascular coagulation as an unusual presentation of Kala-azar: report of two cases.	2003-2003	Case Series	Microscopy/Staining	Parasites	1	High
3573	Nadeem-2010	Frequency of visceral leishmaniasis in Abbottabad from 2005 to 2009.	2005-2009	Case Series	Microscopy/Staining	Parasites	1	High
3600	Thakur-2004	Epidemiological, clinical & pharmacological study of antimony-resistant visceral leishmaniasis in Bihar, India.	2000-2002	Case Series	Microscopy/Staining	Parasites	1	High
3601	Tewarson-2007	Detection of microfilaria of Wuchereria bancrofti in cerebrospinal fluid.	2006-2006	Case Series	Microscopy/Staining	Parasites	1	High
3611	Tanoli-2005	Clinical presentation and management of visceral leishmaniasis.	1985-1999	Case Series	Microscopy/Staining	Parasites	1	High
3639	Sundar-2006	Serological diagnosis of Indian visceral leishmaniasis: direct agglutination test versus rK39 strip test.	2005-2005	Case Series	Microscopy/Staining	Parasites	1	High
3643	Raina-2009	A new focus of visceral leishmaniasis in the Himalayas, India.	2003-2007	Case Series	Microscopy/Staining	Parasites	1	High
3680	Naveed-2011	A clinico-haematological study of visceral leishmaniasis from Northern Pakistan	2003-2008	Case Series	Microscopy/Staining	Parasites	1	High
3715	Suniti-2015	Blastic Phase of CML with Microfilaria: A Rare Case Report	2013-2013	Case Series	Microscopy/Staining	Parasites	1	High
3730	Pandey-2009	Tuberous sclerosis with visceral leishmaniasis: a case report	2007-2007	Case Series	Microscopy/Staining	Parasites	1	High
3769	Srivastava-2011	Unusual case of resistance to amphotericin B in visceral leishmaniasis in a region in India where leishmaniasis is not endemic.	2010-2010	Case Series	Microscopy/Staining	Parasites	1	High
3779	Sood-2014	Prompt diagnosis and extraordinary survival from Naegleria fowleri meningitis: a rare case report.	2013-2013	Case Series	Microscopy/Staining	Parasites	1	High
3897	Rai-2014	Unusual Larva in the CSF and Unique MRI Findings in a Case of Eosinophilic Meningitis	2013-2013	Case Series	Microscopy/Staining	Parasites	1	High
3961	Gupta-2005	Mastoid abscess caused by Nocardia in a child with visceral leishmaniasis.	2000-2000	Case Series	Microscopy/Staining	Parasites	1	High
3998	Mehrotra-1995	Asymptomatic visceral leishmaniasis in a child with acute lymphoblastic leukaemia.	1989-1990	Case Series	Microscopy/Staining	Parasites	1	High
4053	Mehrotra-1996	Filarial ascites clinically mimicking malignancy.	1995-1995	Case Series	Microscopy/Staining	Parasites	1	High
4118	Saleem-2009	Primary amoebic meningoencephalitis: two new cases from Pakistan.	2008-2008	Case Series	Microscopy/Staining	Parasites	1	High
4195	Dasgupta-2014	Visceral leishmaniasis with pleural effusion in an immunocompetent patient	2013-2013	Case Series	Microscopy/Staining	Parasites	1	High
4202	Shah-2011	Trypanosomiasis in an infant from India.	2006-2006	Case Series	Microscopy/Staining	Parasites	1	High
4238	Singh-1998	Gangrenous cholecystitis due to kala-azar.	1997-1997	Case Series	Microscopy/Staining	Parasites	1	High
4623	Kapila-1994	Testicular leishmaniasis in a boy with acute lymphoblastic leukemia.	1990-1990	Case Series	Microscopy/Staining	Parasites	1	High
3468	Thakur-1984	Epidemiological, clinical and therapeutic features of Bihar kala-azar (including post kala-azar dermal leishmaniasis).	1971-1981	Case Series/Fever Series	Microscopy/Staining	Parasites	1	Moderate
1825	Bera-1996	A lymphatic filarial survey revealing a focus of Brugia malayi in the coastal region of west Bengal	1996-1996	Fever Series	Microscopy/Staining	Parasites	1	Low
1969	Jha-1996	Direct agglutination test for early diagnosis of Indian visceral leishmaniasis	1994-1994	Fever Series	Microscopy/Staining	Parasites	1	Low
3300	Weerasooriya-2001	Epidemiology of bancroftian filariasis in three suburban areas of Matara, Sri Lanka.	1992-1993	Fever Series	Microscopy/Staining	Parasites	1	Low
3466	Thakur-1997	A comparison of intercostal and abdominal routes of splenic aspiration and bone marrow aspiration in the diagnosis of visceral leishmaniasis.	1995-1996	Fever Series	Microscopy/Staining	Parasites	1	Low
4216	Sharma-2000	Leishmania donovani in blood smears of asymptomatic persons.	1999-1999	Seroprevalence	Microscopy/Staining	Parasites	1	Moderate
1540	Sarataphan-2007	Diagnosis of a Trypanosoma lewisi-like (Herpetosoma) infection in a sick infant from Thailand	2005-2005	Case Series	Microscopy/Staining/PCR	Parasites	2	High
1460	Osatakul-2014	Case report: recurrences of visceral leishmaniasis caused by Leishmania siamensis after treatment with amphotericin B in a seronegative child	2008-2008	Case Series	PCR	Parasites	1	High
1499	Pothirat-2014	First isolation of Leishmania from northern Thailand: case report, identification as Leishmania martiniquensis and phylogenetic position within the Leishmania enriettii complex	2012-2012	Case Series	PCR	Parasites	1	High
1972	Joshi-2005	Human trypanosomiasis caused by Trypanosoma evansi in India: the first case report	2004-2004	Case Series	PCR	Parasites	1	High
3383	Verma-2011	Trypanosoma lewisi or T. lewisi-like infection in a 37-day-old Indian infant.	2010-2010	Case Series	PCR	Parasites	1	High
2735	Adurthi-2008	Acute toxoplasmosis in nonstem cell transplant patients with haematological malignancies: a study from a regional cancer institute in South India.	2008-2008	Fever Series	PCR	Parasites	1	Low
1323	Chau-2003	Headache and confusion: the dangers of a raw snail supper	2002-2002	Case Series	Serological	Parasites	1	High
1367	Intapan-2008	Hypereosinophilia and abdominopulmonary gnathostomiasis	2007-2007	Case Series	Serological	Parasites	1	High
1387	Kittimongkolma-2007	Eosinophilic meningitis associated with angiostrongyliasis: clinical features, laboratory investigations and specific diagnostic IgG and IgG subclass antibodies in cerebrospinal fluid	2007-2007	Case Series	Serological	Parasites	1	High
1421	Lolekha-2001	Congenital toxoplasmosis in a 6-week-old boy, presenting with fever and right leg monoplegia	2000-2000	Case Series	Serological	Parasites	1	High
1450	De-2012	An outbreak of trichinosis with molecular identification of Trichinella sp. in Vietnam	2012-2012	Case Series	Serological	Parasites	1	High
1523	Taylor-2009	Acute febrile myalgia in Vietnam due to trichinellosis following the consumption of raw pork	2009-2009	Case Series	Serological	Parasites	1	High
1569	Visudhiphan-1997	Acute cysticercal meningitis in children: response to praziquantel	1997-1997	Case Series	Serological	Parasites	1	High
1731	Abhilash-2013	A probable case of acquired toxoplasmosis presenting as pyrexia of unknown origin in an immunocompetent individual	2013-2013	Case Series	Serological	Parasites	1	High
1882	Dakshinkar-2007	Aberrant trypansomiasis in human	2007-2007	Case Series	Serological	Parasites	1	High
2226	Mathur-2006	Isolated laryngeal leishmaniasis in an immunocompetent patient in India	2005-2005	Case Series	Serological	Parasites	1	High
2811	Balasundaram-2010	Outbreak of acquired ocular toxoplasmosis involving 248 patients.	2003-2005	Case Series	Serological	Parasites	1	High
2907	Das-2014	Active and passive case detection strategies for the control of leishmaniasis in Bangladesh	2010-2011	Case Series	Serological	Parasites	1	High
2935	Dubey-2011	Atypical trichinellosis without eosinophilia associated with osteomyelitis.	2010-2010	Case Series	Serological	Parasites	1	High
3029	Haque-2010	Congenital Visceral Leishmaniasis	2009-2009	Case Series	Serological	Parasites	1	High
3165	Vishal-2010	Neuroimage--hydatid cyst of brain.	2008-2008	Case Series	Serological	Parasites	1	High
3360	Khatun-2014	Accelerated active case detection of visceral leishmaniasis patients in endemic villages of Bangladesh.	2010-2010	Case Series	Serological	Parasites	1	High
3464	Thakur-1994	A kala-azar control programme for remote tribal communities.	1990-1992	Case Series	Serological	Parasites	1	High
3904	Rahman-2014	Kala-azar in pregnancy in Mymensingh, Bangladesh: a social autopsy.	2011-2011	Case Series	Serological	Parasites	1	High
3952	Pun-2013	Short Report: A Series of Case Reports of Autochthonous Visceral Leishmaniasis, Mostly in Non-Endemic Hilly Areas of Nepal	2010-2011	Case Series	Serological	Parasites	1	High
3969	Powar-2006	A rare case of human trypanosomiasis caused by Trypanosoma evansi.	2004-2004	Case Series	Serological	Parasites	1	High
4036	Rashid-2008	Kala-azar (Visceral leishmaniasis) in children	2005-2006	Case Series	Serological	Parasites	1	High
4223	Singh-2011	Options for active case detection of visceral leishmaniasis in endemic districts of India, Nepal and Bangladesh, comparing yield, feasibility and costs.	2009-2009	Case Series	Serological	Parasites	1	High
4286	Pandey-2013	Fatal acute pancreatitis in a patient with visceral leishmaniasis during miltefosine treatment.	2009-2009	Case Series	Serological	Parasites	1	High
1723	Limsuwan-1994	A clinical study on trichinosis in Changwat Phayao, Thailand	1993-1993	Seroprevalence	Serological	Parasites	1	Moderate
1730	Vu-2014	Anti-Trichinella IgG in ethnic minorities living in Trichinella-endemic areas in northwest Vietnam: study of the predictive value of selected clinical signs and symptoms for the diagnosis of trichinellosis	2010-2012	Seroprevalence	Serological	Parasites	1	Moderate
1901	Dey-2014	CATT/T. evansi antibody levels in patients suffering from pyrexia of unknown origin in a tertiary care hospital in Kolkata	2014-2014	Seroprevalence	Serological	Parasites	1	Moderate
1971	Joshi-1985	A seroepidemiological study of kala azar in Nepal: a preliminary report	1984-1984	Seroprevalence	Serological	Parasites	1	Moderate
2040	Sundar-2002	Noninvasive management of Indian visceral leishmaniasis: clinical application of diagnosis by K39 antigen strip testing at a kala-azar referral unit	2000-2001	Seroprevalence	Serological	Parasites	1	Moderate
2355	Thokar-1988	Serological study of patients clinically suspected to have toxoplasmosis in Kashmir	1987-1987	Seroprevalence	Serological	Parasites	1	Moderate
2429	Sayasone-2006	A trichinellosis outbreak in Borikhamxay Province, Lao PDR	2004-2004	Seroprevalence	Serological	Parasites	1	Moderate
2450	Vu-2013	The hidden burden of trichinellosis in Vietnam: a postoutbreak epidemiological study	2008-2008	Seroprevalence	Serological	Parasites	1	Moderate
2814	Banjara-2015	Feasibility of a combined camp approach for vector control together with active case detection of visceral leishmaniasis, post kala-azar dermal leishmaniasis, tuberculosis, leprosy and malaria in Bangladesh, India and Nepal: an exploratory study	2013-2013	Seroprevalence	Serological	Parasites	1	Moderate
3119	Lal-1992	Serological survey of visceral leishmaniasis in an endemic village of Bihar	1991-1991	Seroprevalence	Serological	Parasites	1	Moderate
3137	Sharma-2000	Relevance of direct agglutination test in seroepidemiological survey of Kala-azar in epidemic foci of Bihar.	1999-1999	Seroprevalence	Serological	Parasites	1	Moderate
4329	Gunaseelan-1986	Serological diagnosis of toxocara canis infection in children	1985-1985	Seroprevalence	Serological	Parasites	1	Moderate
4334	Mohan-2002	Seroepidemiological study of toxoplasmosis in different sections of population of Union Territory of Chandigarh.	2000-2000	Seroprevalence	Serological	Parasites	1	Moderate
1340	Chua-1999	Fatal encephalitis due to Nipah virus among pig-farmers in Malaysia	1999-1999	Case Series	Culture	Viruses	1	High
1536	Sam-2010	Chikungunya virus-associated death in Malaysia	2008-2008	Case Series	Culture	Viruses	1	High
1876	Chowdhury-2014	Characterization of West Nile virus (WNV) isolates from Assam, India: insights into the circulating WNV in northeastern India	2007-2008	Case Series	Culture	Viruses	1	High
2571	Samsi-1990	Some clinical and epidemiological observations on virologically confirmed dengue hemorrhagic fever.	1987-1988	Case Series	Culture	Viruses	1	High
2573	Sumarmo-1986	Clinical observations on hospitalized patients with virologically confirmed dengue hemorrhagic fever in Jakarta, Indonesia 1975-1983.	1975-1983	Case Series	Culture	Viruses	1	High
3634	Suresh-2009	Acalculous gallbladder distension in a young child due to HAV infection: Diagnostic dilemma.	2008-2008	Case Series	Culture	Viruses	1	High
2153	Lalit-2006	Cocirculation of dengue serotypes, Delhi, India, 2003	2003-2003	Fever Series	Culture	Viruses	1	Low
2301	Pervin-2002	Isolation and serotyping of dengue viruses by mosquito inoculation technique from clinically suspected cases of dengue fever	2000-2000	Fever Series	Culture	Viruses	1	Low
2542	Kho-1981	Dengue hemorrhagic fever accompanied by encephalopathy in Jakarta.	1975-1997	Fever Series	Culture	Viruses	1	Low
2555	Cardosa-1999	Isolation of subgenus B adenovirus during a fatal outbreak of enterovirus 71-associated hand, foot, and mouth disease in Sibu, Sarawak.	1997-1997	Fever Series	Culture	Viruses	1	Low
4627	Rao-1985	The 1982 epidemic of dengue fever in Delhi.	1982-1982	Fever Series	Culture	Viruses	1	Low
1591	Bina-2007	An outbreak of echovirus 11 amongst neonates in a confinement home in Penang, Malaysia	2004-2004	Seroprevalence	Culture	Viruses	1	Moderate
3327	Khan-2010	Frequency and Clinical Presentation of Dengue Fever at Tertiary Care Hospital of Hyderabad/Jamshoro	2006-2007	Seroprevalence	culture	Viruses	1	Moderate
2395	Binh-2009	Early clinical and biological features of severe clinical manifestations of dengue in Vietnamese adults	2007-2007	Fever Series	Culture/PCR	Viruses	1	Low
1326	Chew-2009	Outbreak of chikungunya in Johor Bahru, Malaysia: clinical and laboratory features of hospitalized patients	2008-2008	Case Series	Culture/PCR/Serological	Viruses	1	High
1762	Anukumar-2014	West Nile encephalitis outbreak in Kerala, India, 2011	2011-2011	Case Series/Fever Series/Seroprevalence	Culture/PCR/Serological	Viruses	2	Moderate
1855	Chan-1995	Dengue haemorrhagic fever outbreak in Karachi, Pakistan, 1994	1994-1994	Case Series/Fever Series/Seroprevalence	Culture/PCR/Serological	Viruses	1	Moderate
1509	Rathavuth-1997	Hemorrhagic fever in Cambodia is caused by dengue viruses: evidence for transmission of all four serotypes	1995-1995	Fever Series/Seroprevalence	Culture/PCR/Serological	Viruses	1	Low
1609	Kankirawatana-2000	Dengue infection presenting with central nervous system manifestation	1996-1998	Fever Series/Seroprevalence	Culture/PCR/Serological	Viruses	1	Low
1718	Kumarasamy-2006	Re-emergence of Chikungunya virus in Malaysia	2006-2006	Fever Series/Seroprevalence	Culture/PCR/Serological	Viruses	1	Low
1889	Dash-2007	East Central South African genotype as the causative agent in reemergence of Chikungunya outbreak in India	2006-2006	Fever Series/Seroprevalence	Culture/PCR/Serological	Viruses	1	Low
2171	Khan-2013	Emergence and diversification of dengue 2 cosmopolitan genotype in Pakistan, 2011	2011-2011	Fever Series/Seroprevalence	Culture/PCR/Serological	Viruses	1	Low
2295	Parida-2002	Serological & virological investigation of an outbreak of dengue fever in Gwalior, India	2001-2001	Fever Series/Seroprevalence	Culture/PCR/Serological	Viruses	1	Low
2337	Sheikh-2005	Bi-annual surge of Crimean-Congo haemorrhagic fever (CCHF): a five-year experience	1997-2002	Fever Series/Seroprevalence	Culture/PCR/Serological	Viruses	1	Low
4224	Singh-2012	Molecular epidemiology of Chikungunya virus: mutation in E1 gene region.	2006-2008	Fever Series/Seroprevalence	Culture/PCR/Serological	Viruses	1	Low
1311	Chye-1997	Vertical transmission of dengue	1997-1997	Case Series	Culture/Serological	Viruses	1	High
1350	Fong-2014	Neonatal herpes simplex virus type-1 central nervous system disease with acute retinal necrosis	0-0	Case Series	Culture/Serological	Viruses	1	High
1425	Lum-1996	Dengue encephalitis: a true entity?	1992-1993	Case Series	Culture/Serological	Viruses	1	High
1518	Sirinavin-2004	Vertical dengue infection: case reports and review	2003-2003	Case Series	Culture/Serological	Viruses	1	High
2262	Kumar-1990	Clinical features & prognostic indicators of Japanese encephalitis in children in Lucknow (India)	1985-1988	Case Series	Culture/Serological	Viruses	1	High
2498	Nayar-2007	Co-infection of dengue virus and chikungunya virus in two patients with acute febrile illness.	2006-2006	Case Series	Culture/Serological	Viruses	2	High
3333	Wairagkar-1999	Acute renal failure with neurological involvement in adults associated with measles virus isolation.	1998-1998	Case Series	Culture/Serological	Viruses	1	High
2284	Mukherjee-1987	Outbreak of febrile illness due to dengue virus type 3 in Calcutta during 1983	1983-1983	Case Series/Fever Series/Seroprevalence	Culture/Serological	Viruses	2	Moderate
1474	Pancharoen-2001	Measles in Thai adults: three case reports and management of contact cases	1998-2001	Case Series/Seroprevalence	Culture/Serological	Viruses	1	Moderate
1383	Goh-2000	Clinical features of Nipah virus encephalitis among pig farmers in Malaysia	1999-1999	Fever Series/Seroprevalence	Culture/Serological	Viruses	2	Low
1528	Igarashi-1986	Japanese encephalitis and dengue virus infections in northern Thailand	1982-1982	Fever Series/Seroprevalence	Culture/Serological	Viruses	2	Low
1678	ter-2000	Isolation and partial characterization of dengue virus type 2 and 4 strains from dengue fever and dengue haemorrhagic fever patients from Mindanao, Republic of the Philippines	1995-1995	Fever Series/Seroprevalence	Culture/Serological	Viruses	1	Low
1707	Ha-2000	Dengue epidemic in southern Vietnam, 1998	1998-1998	Fever Series/Seroprevalence	Culture/Serological	Viruses	1	Low
1884	Dar-1999	The first major outbreak of dengue hemorrhagic fever in Delhi, India	1996-1996	Fever Series/Seroprevalence	Culture/Serological	Viruses	1	Low
2193	Kurukumbi-2001	Seroepidemiology and active surveillance of dengue fever/dengue haemorrhagic fever in Delhi	1997-1998	Fever Series/Seroprevalence	Culture/Serological	Viruses	1	Low
2278	Mehendale-1991	Outbreak of dengue fever in rural areas of Parbhani district of Maharashtra	1988-1988	Fever Series/Seroprevalence	Culture/Serological	Viruses	1	Low
2357	Vajpayee-1999	Dengue virus infection during post-epidemic period in Delhi, India	1997-1997	Fever Series/Seroprevalence	Culture/Serological	Viruses	1	Low
2546	Chua-1997	The incidence of human herpesvirus 6 infection in children with febrile convulsion admitted to the University Hospital, Kuala Lumpur.	1996-1997	Fever Series/Seroprevalence	Culture/Serological	Viruses	1	Low
3118	Kumar-2001	An outbreak of dengue fever in rural areas of northern India.	1996-1996	Fever Series/Seroprevalence	Culture/Serological	Viruses	1	Low
3127	Padbidri-1996	An outbreak of dengue haemorrhagic fever in Jammu	1993-1993	Fever Series/Seroprevalence	Culture/Serological	Viruses	1	Low
3128	Padbidri-1995	The 1993 epidemic of dengue fever in Mangalore, Karnataka state, India.	1993-1993	Fever Series/Seroprevalence	Culture/Serological	Viruses	1	Low
3140	Abhyankar-2006	Comparison of a dipstick dot-ELISA with commercial assays for anti-dengue virus IgM antibodies.	2004-2004	Fever Series/Seroprevalence	Culture/Serological	Viruses	1	Low
1277	Alera-2015	Zika virus infection, Philippines, 2012	2012-2012	Case Series	PCR	Viruses	1	High
1306	Cardosa-2009	Dengue virus serotype 2 from a sylvatic lineage isolated from a patient with dengue hemorrhagic fever	2008-2008	Case Series	PCR	Viruses	1	High
1397	Kyaw-Zin-2007	Scenario of the twins with suspected congenital rubella syndrome (CRS) in Yangon, Myanmar	2000-2002	Case Series	PCR	Viruses	1	High
1408	Lee-2010	Chikungunya mimicking atypical Kawasaki disease in an infant	2009-2009	Case Series	PCR	Viruses	1	High
1420	Ling-2007	Fulminant hepatitis in dengue haemorrhagic fever	2006-2006	Case Series	PCR	Viruses	1	High
1423	Lui-2012	Polyarthritis in four patients with chikungunya arthritis	2008-2009	Case Series	PCR	Viruses	1	High
1448	Ng-2009	Clinical features and epidemiology of chikungunya infection in Singapore	2009-2009	Case Series	PCR	Viruses	1	High
1502	Pungjitprapai-2008	A fatal case of spontaneous rupture of the spleen due to dengue virus infection: case report and review	2007-2007	Case Series	PCR	Viruses	1	High
1558	Tambyah-2008	Dengue hemorrhagic fever transmitted by blood transfusion	2007-2007	Case Series	PCR	Viruses	1	High
1570	Visuthranukul-2009	Dengue hemorrhagic fever in a peripheral blood stem cell transplant recipient: the first case report	2009-2009	Case Series	PCR	Viruses	1	High
1684	Watcharananan-2012	Cytomegalovirus viremia after kidney transplantation in Thailand: predictors of symptomatic infection and outcome	2006-2010	Case Series	PCR	Viruses	1	High
1698	Chatproedprai-2006	Purpuric-like rash as cutaneous eruptions in parvovirus B19 infection in Thai infant	2006-2006	Case Series	PCR	Viruses	1	High
1789	Farheen-2010	Crimean-Congo hemorrhagic fever in a dengue-endemic region: lessons for the future	2010-2010	Case Series	PCR	Viruses	1	High
1892	Dayaraj-2011	Detection of dengue-4 virus in Pune, western India after an absence of 30 years - its association with two severe cases	2009-2010	Case Series	PCR	Viruses	1	High
1933	Gupta-2008	Concurrent infection by two dengue virus serotypes among dengue patients	2008-2008	Case Series	PCR	Viruses	1	High
1945	Hapuarachchi-2008	Laboratory confirmation of dengue and chikungunya co-infection	2006-2006	Case Series	PCR	Viruses	2	High
2037	Taimur-2010	A report of 12 sporadic cases of Crimean-Congo hemorrhagic fever from Pakistan	2001-2009	Case Series	PCR	Viruses	1	High
2072	Saleem-2009	Crimean-Congo hemorrhagic fever: a first case from Abbottabad, Pakistan	2005-2005	Case Series	PCR	Viruses	1	High
2195	Lakshmipathy-2008	Molecular epidemiology of Chikungunya virus in Vellore district, Tamilnadu, India in 2006	2006-2006	Case Series	PCR	Viruses	1	High
2298	Patel-2011	First Crimean-Congo hemorrhagic fever outbreak in India	2010-2010	Case Series	PCR	Viruses	1	High
2437	Tan-2007	Dengue retinopathy manifesting with bilateral vasculitis and macular oedema	2007-2007	Case Series	PCR	Viruses	1	High
2539	Chlebicki-2005	Retinal hemorrhages in 4 patients with dengue fever.	2004-2004	Case Series	PCR	Viruses	1	High
2587	Jeyanthi-2015	Epidemiology and outcome in neonatal and pediatric herpes simplex encephalitis: a 13-year experience in a Singapore tertiary children's hospital	1998-2011	Case Series	PCR	Viruses	1	High
2717	Jain-2013	A CLINICO-HEMATOLOGICAL PROFILE OF DENGUE OUTBREAK AMONG HEALTHCARE PROFESSIONALS IN A TERTIARY CARE HOSPITAL OF AHMEDABAD WITH ANALYSIS ON ECONOMIC IMPACT	2011-2011	Case Series	PCR	Viruses	1	High
2747	Ahmed-2013	Herpes simplex encephalitis presenting with normal CSF analysis.	2013-2013	Case Series	PCR	Viruses	1	High
2765	MamunAl-2008	Occult Hepatitis B Virus Related Decompensated Cirrhosis of Liver in Young Males: First Report of Two Cases from Bangladesh	2008-2008	Case Series	PCR	Viruses	1	High
2835	Bhatt-2012	Severe enterovirus 76associated acute encephalitis syndrome complicated by myocarditis and successfully treated with intravenous immunoglobulins	2011-2011	Case Series	PCR	Viruses	1	High
3021	Gupta-2013	Epstein-Barr virus associated acute hepatitis with cross-reacting antibodies to other herpes viruses in immunocompetent patients: report of two cases.	2012-2012	Case Series	PCR	Viruses	1	High
3033	Hasan-2013	Crimean-Congo hemorrhagic fever nosocomial infection in a immunosuppressed patient, Pakistan: case report and virological investigation.	2011-2011	Case Series	PCR	Viruses	1	High
3292	Yadav-2014	Emergence of Crimean-Congo hemorrhagic fever in Amreli District of Gujarat State, India, June to July 2013.	2013-2013	Case Series	PCR	Viruses	1	High
3410	Krishna-2006	Combined Infection with HSV 1 and 2 Presenting as Encephalitis	2005-2005	Case Series	PCR	Viruses	2	High
3412	Kularatne-2006	Myocarditis in three patients with dengue virus type DEN 3 infection.	2005-2005	Case Series	PCR	Viruses	1	High
3521	Mahesh-2009	A case of bilateral presumed chikungunya neuroretinitis	2008-2008	Case Series	PCR	Viruses	1	High
3605	Waseem-2014	An unusual cause of acute abdominal pain in dengue fever.	2013-2013	Case Series	PCR	Viruses	1	High
3755	Rao-2008	Chikungunya infection in neonates.	2006-2006	Case Series	PCR	Viruses	1	High
3958	Premaratna-2012	Repeated dengue shock syndrome and 'dengue myocarditis' responding dramatically to a single dose of methyl prednisolone.	2011-2011	Case Series	PCR	Viruses	1	High
4091	Riaz-2011	Hepatitis G virus associated aplastic anemia: a recent case from Pakistan.	2010-2010	Case Series	PCR	Viruses	1	High
4692	Kumar-2008	A226V mutation in virus during the 2007 chikungunya outbreak in Kerala, India.	2007-2007	Case Series	PCR	Viruses	1	High
299	Vong-2010	Dengue incidence in urban and rural Cambodia: results from population-based active fever surveillance, 2006-2008	2006-2008	Fever Series	PCR	Viruses	1	Low
1224	Buchy-2005	Secondary dengue virus type 4 infections in Vietnam	2001-2002	Fever Series	PCR	Viruses	3	Low
1230	Tien-2010	A prospective cohort study of dengue infection in schoolchildren in Long Xuyen, Viet Nam	2004-2007	Fever Series	PCR	Viruses	1	Low
1248	Soulaphy-2013	Emergence of chikungunya in Moonlapamok and Khong Districts, Champassak Province,the Lao People's Democratic Republic, May to September 2012	2012-2012	Fever Series	PCR	Viruses	1	Low
1615	Khongwichit-2015	Retrospective screening of acute undifferentiated fever serum samples with universal flavivirus primers	2011-2012	Fever Series	PCR	Viruses	1	Low
1649	Myint-2014	West Nile virus documented in Indonesia from acute febrile illness specimens	2004-2005	Fever Series	PCR	Viruses	1	Low
1693	Capeding-2015	Laboratory-confirmed dengue in children in three regional hospitals in the Philippines in 2009-2010	2009-2010	Fever Series	PCR	Viruses	1	Low
1702	Chew-2012	All serotypes of dengue viruses circulating in Kuala Lumpur, Malaysia	2011-2011	Fever Series	PCR	Viruses	1	Low
1711	Handajani-2000	Prevalence of GB virus C/hepatitis G virus infection among various populations in Surabaya, Indonesia, and identification of novel groups of sequence variants	2000-2000	Fever Series	PCR	Viruses	1	Low
1715	Kittichai-2015	Double dengue serotypes in asymptomatic populations living in an area of Thailand endemic for dengue hemorrhagic fever	2013-2013	Fever Series	PCR	Viruses	1	Low
1717	Kosasih-2013	Evidence for endemic chikungunya virus infections in Bandung, Indonesia	2000-2008	Fever Series	PCR	Viruses	1	Low
1724	Low-2006	Early Dengue infection and outcome study (EDEN) - study design and preliminary findings	2005-2005	Fever Series	PCR	Viruses	1	Low
1736	Afreen-2014	Molecular investigation of 2013 dengue Fever outbreak from delhi, India	2013-2013	Fever Series	PCR	Viruses	1	Low
1760	Anoop-2013	Lineage shift in Indian strains of Dengue virus serotype-3 (Genotype III), evidenced by detection of lineage IV strains in clinical cases from Kerala	2008-2011	Fever Series	PCR	Viruses	1	Low
1828	Bharaj-2008	Concurrent infections by all four dengue virus serotypes during an outbreak of dengue in 2006 in Delhi, India	2006-2006	Fever Series	PCR	Viruses	1	Low
1970	Joseph-2008	Rapid detection and characterization of Chikungunya virus by RT-PCR in febrile patients from Kerala, India	2008-2008	Fever Series	PCR	Viruses	1	Low
2004	Zareen-2011	Serotype and genotype analysis of dengue virus by sequencing followed by phylogenetic analysis using samples from three mini outbreaks-2007-2009 in Pakistan	2007-2009	Fever Series	PCR	Viruses	1	Low
2018	Venkatachalam-2010	Molecular characterization of chikungunya virus in febrile patients from central Kerala by RT-PCR assay	2007-2007	Fever Series	PCR	Viruses	1	Low
2046	Soni-2013	Molecular and virological investigation of a focal Chikungunya outbreak in northern India	2010-2010	Fever Series	PCR	Viruses	1	Low
2121	Pandey-2013	First isolation of dengue virus from the 2010 epidemic in Nepal	2010-2010	Fever Series	PCR	Viruses	1	Low
2165	Muhammad-2013	Serotype distribution and demographics of dengue patients in a tertiary hospital of Lahore, Pakistan during the 2011 epidemic	2011-2011	Fever Series	PCR	Viruses	1	Low
2198	Lewthwaite-2009	Chikungunya virus and central nervous system infections in children, India	2006-2006	Fever Series	PCR	Viruses	1	Low
2249	Anoop-2010	Genetic characterization of dengue virus serotypes causing concurrent infection in an outbreak in Ernakulam, Kerala, South India	2008-2008	Fever Series	PCR	Viruses	1	Low
2385	Vinodkumar-2013	Episode of coexisting infections with multiple dengue virus serotypes in central Karnataka, India	2011-2012	Fever Series	PCR	Viruses	1	Low
2402	Reynolds-2006	Factors associated with nosocomial SARS-CoV transmission among healthcare workers in Hanoi, Vietnam, 2003	1997-1997	Fever Series	PCR	Viruses	1	Low
2444	Thavara-2006	Outbreak of chikungunya fever in Thailand and virus detection in field population of vector mosquitoes, Aedes aegypti (L.) and Aedes albopictus Skuse (Diptera: Culicidae)	2008-2009	Fever Series	PCR	Viruses	1	Low
2452	Wananukul-2003	Human herpesvirus infection in children with fever and maculopapular rash.	2000-2001	Fever Series	PCR	Viruses	4	Low
2460	Yoon-2015	High rate of subclinical chikungunya virus infection and association of neutralizing antibody with protection in a prospective cohort in the Philippines.	2012-2013	Fever Series	PCR	Viruses	1	Low
2568	Widjaja-1995	Hepatitis C virus RNA detection and HCV genotype in patients with chronic non-A, non-B hepatitis in Jakarta.	1993-1993	Fever Series	PCR	Viruses	1	Low
2664	Tee-2002	Aseptic meningitis in children--the Singapore experience.	2000-2000	Fever Series	PCR	Viruses	1	Low
2732	Kumar-2007	Hepatitis E virus (HEV) infection in patients with cirrhosis is associated with rapid decompensation and death.	2003-2004	Fever Series	PCR	Viruses	1	Low
2766	Alam-2013	Crimean-Congo Hemorrhagic Fever Asia-2 Genotype, Pakistan	2008-2008	Fever Series	PCR	Viruses	1	Low
2795	Arora-1999	Hepatitis E infection in children: study of an outbreak.	1996-1996	Fever Series	PCR	Viruses	1	Low
2797	Kamatchiammal-2011	Isolation and Detection of Chikungunya Virus from patients Serum samples using RT- PCR and Real Time RT-PCR	2011-2011	Fever Series	PCR	Viruses	1	Low
2799	Kumar-2013	High frequency of enterovirus serotype circulation in a densely populated area of India.	2009-2010	Fever Series	PCR	Viruses	1	Low
2801	Assir-2014	Deaths due to dengue fever at a tertiary care hospital in Lahore, Pakistan.	2011-2011	Fever Series	PCR	Viruses	1	Low
2900	Clayson-1995	Viremia, fecal shedding, and IgM and IgG responses in patients with hepatitis E.	1993-1993	Fever Series	PCR	Viruses	1	Low
2939	Dutta-2014	Copy number variation of Chikungunya ECSA virus with disease symptoms among Indian patients.	2010-2011	Fever Series	PCR	Viruses	1	Low
3176	Kanakaratne-2009	Severe Dengue Epidemics in Sri Lanka, 2003â€“2006	2003-2006	Fever Series	PCR	Viruses	1	Low
3454	Kumar-2008	Dengue encephalopathy in children in Northern India: clinical features and comparison with non dengue.	2003-2005	Fever Series	PCR	Viruses	1	Low
3475	Lakshmi-2008	Clinical features and molecular diagnosis of Chikungunya fever from South India.	2006-2006	Fever Series	PCR	Viruses	1	Low
3567	Mourya-2012	Detection, Isolation and Confirmation of Crimean-Congo Hemorrhagic Fever Virus in Human, Ticks and Animals in Ahmadabad, India, 2010â€“2011	2010-2011	Fever Series	PCR	Viruses	1	Low
3623	Mofleh-2013	Nosocomial outbreak of Crimean-Congo hemorrhagic fever in Holy Family Hospital, Rawalpindi, Pakistan, 2010	2010-2010	Fever Series	PCR	Viruses	1	Low
3773	Srikanth-2010	Molecular characterization of Chikungunya virus during an outbreak in South India.	2008-2008	Fever Series	PCR	Viruses	1	Low
3785	Sivakumar-2013	Molecular diagnosis and ocular imaging of West Nile virus retinitis and neuroretinitis.	2010-2012	Fever Series	PCR	Viruses	1	Low
4207	Kanvinde-2013	Cytomegalovirus infection as a cause of cytopenia after chemotherapy for hematological malignancies.	2007-2010	Fever Series	PCR	Viruses	1	Low
1487	Lam-2013	Clinical characteristics of dengue shock syndrome in Vietnamese children: a 10-year prospective study in a single hospital	1999-2009	Seroprevalence	PCR	Viruses	1	Moderate
1666	Hibbs-1992	High prevalence of hepatitis C viremia among aplastic anemia patients and controls from Thailand	1992-1992	Seroprevalence	PCR	Viruses	1	Moderate
2190	Kumar-2013	Isolation and diagnosis of Chikungunya virus causing outbreaks in Andhra Pradesh, India	2009-2009	Seroprevalence	PCR	Viruses	1	Moderate
3061	Ali-2011	Prevalence of HCV among the high risk groups in Khyber Pakhtunkhwa	2010-2010	Seroprevalence	PCR	Viruses	1	Moderate
4691	Kumar-2004	Unusual Emergence of Guate98-like Molecular Subtype of DEN-3 during 2003 Dengue Outbreak in Delhi	2003-2003	Seroprevalence	PCR	Viruses	1	Moderate
1267	Petdachai-2004	Neonatal dengue infection: report of dengue fever in a 1-day-old infant	2004-2004	Case Series	PCR/Serological	Viruses	1	High
1369	Janjindamai-2003	Perinatal dengue infection: a case report and review of literature	2003-2003	Case Series	PCR/Serological	Viruses	1	High
1379	Kerdpanich-2001	Perinatal dengue infection	2001-2001	Case Series	PCR/Serological	Viruses	1	High
1486	Phongsamart-2008	Dengue virus infection in late pregnancy and transmission to the infants	2003-2003	Case Series	PCR/Serological	Viruses	1	High
1511	Renaud-2007	Dengue has a benign presentation in renal transplant patients: a case series	2005-2005	Case Series	PCR/Serological	Viruses	1	High
1755	Anita-2006	Circulating levels of tumour necrosis factor- alpha & interferon- gamma in patients with dengue & dengue haemorrhagic fever during an outbreak	2003-2003	Case Series	PCR/Serological	Viruses	1	High
2350	Mohammad-2006	Dengue fever with papilledema: a case of dengue-3 virus infection in central nervous system	2005-2005	Case Series	PCR/Serological	Viruses	1	High
3272	Zaki-2011	Concurrent infection of dengue fever and hepatitis A infection: A case report.	2010-2010	Case Series	PCR/Serological	Viruses	2	High
4235	Singh-2008	A successful management of dengue fever in pregnancy: report of two cases.	2007-2007	Case Series	PCR/Serological	Viruses	1	High
2216	Manimunda-2007	Chikungunya fever, Andaman and Nicobar Islands, India	2006-2006	Case Series/Seroprevalence	PCR/Serological	Viruses	1	Moderate
2384	Taraphdar-2015	Molecular characterization of chikungunya virus circulating in urban and rural areas of West Bengal, India after its re-emergence in 2006	2006-2012	Case Series/Seroprevalence	PCR/Serological	Viruses	1	Moderate
4227	Singh-2015	Rubella outbreak in the union territory of Chandigarh, North India.	2012-2012	Case Series/Seroprevalence	PCR/Serological	Viruses	1	Moderate
1663	Chokephaibulkit-2001	Viral etiologies of encephalitis in Thai children	1996-1998	Fever Series	PCR/Serological	Viruses	6	Low
3997	Joshi-2013	Clinical presentation, etiology, and survival in adult acute encephalitis syndrome in rural Central India.	2007-2007	Fever Series	PCR/Serological	Viruses	5	Low
256	Solomon-2000	Neurological manifestations of dengue infection	1995-1995	Fever Series/Seroprevalence	PCR/Serological	Viruses	1	Low
1215	Beckett-2005	Early detection of dengue infections using cluster sampling around index cases	2001-2003	Fever Series/Seroprevalence	PCR/Serological	Viruses	1	Low
1255	Anantapreecha-2005	Serological and virological features of dengue fever and dengue haemorrhagic fever in Thailand from 1999 to 2002	1999-2002	Fever Series/Seroprevalence	PCR/Serological	Viruses	1	Low
1260	Ali-2011	Chikungunya confused with dengue in Malaysia: Clinical, serological and molecular perspective	2009-2010	Fever Series/Seroprevalence	PCR/Serological	Viruses	2	Low
1648	Mustafa-2010	Epidemiological and clinical features of dengue versus other acute febrile illnesses amongst patients seen at government polyclinics	2006-2009	Fever Series/Seroprevalence	PCR/Serological	Viruses	1	Low
1654	Laoprasopwattana-2012	Differential diagnosis of chikungunya, dengue viral infection and other acute febrile illnesses in children	2009-2009	Fever Series/Seroprevalence	PCR/Serological	Viruses	1	Low
1713	Phuong-2009	Detection of dengue nonstructural 1 (NS1) protein in Vietnamese patients with fever	2004-2006	Fever Series/Seroprevalence	PCR/Serological	Viruses	1	Low
1734	Adnan-2015	CCHF virus variants in Pakistan and Afghanistan: Emerging diversity and epidemiology	2011-2011	Fever Series/Seroprevalence	PCR/Serological	Viruses	1	Low
1744	Alam-2013	Genetic analysis and epidemiology of Crimean Congo hemorrhagic fever viruses in Baluchistan province of Pakistan	2008-2008	Fever Series/Seroprevalence	PCR/Serological	Viruses	1	Low
1769	Arindam-2013	Envelope protein gene based molecular characterization of Japanese encephalitis virus clinical isolates from West Bengal, India: a comparative approach with respect to SA14-14-2 live attenuated vaccine strain	2011-2012	Fever Series/Seroprevalence	PCR/Serological	Viruses	1	Low
1781	Aziz-2002	Predominance of the DEN-3 genotype during the recent dengue outbreak in Bangladesh	2000-2000	Fever Series/Seroprevalence	PCR/Serological	Viruses	1	Low
1792	Yoosuf-2009	First report of chikungunya from the Maldives	2006-2006	Fever Series/Seroprevalence	PCR/Serological	Viruses	2	Low
1795	Swami-2008	Usefulness of RT-PCR for the diagnosis of Japanese encephalitis in clinical samples	2003-2005	Fever Series/Seroprevalence	PCR/Serological	Viruses	1	Low
1845	Bushra-2007	Dengue virus serotype 3, Karachi, Pakistan	2005-2005	Fever Series/Seroprevalence	PCR/Serological	Viruses	1	Low
1854	Chakravarti-2012	Dengue outbreak in Delhi in 2009: study of laboratory and clinical parameters	2008-2009	Fever Series/Seroprevalence	PCR/Serological	Viruses	1	Low
1863	Chandy-2009	Acute febrile illness caused by hantavirus: serological and molecular evidence from India	2005-2007	Fever Series/Seroprevalence	PCR/Serological	Viruses	1	Low
1948	Hasan-2014	Short report: Diagnostic testing for hemorrhagic fevers in Pakistan: 2007-2013	2007-2013	Fever Series/Seroprevalence	PCR/Serological	Viruses	2	Low
2003	Khan-2008	Co-circulations of two genotypes of dengue virus in 2006 out-break of dengue hemorrhagic fever in Karachi, Pakistan	2006-2006	Fever Series/Seroprevalence	PCR/Serological	Viruses	1	Low
2009	Wangchuk-2013	Chikungunya fever outbreak, Bhutan, 2012	2012-2012	Fever Series/Seroprevalence	PCR/Serological	Viruses	1	Low
2012	Vijayalakshmi-2012	Utility of IgM ELISA, TaqMan real-time PCR, reverse transcription PCR, and RT-LAMP assay for the diagnosis of Chikungunya fever	2012-2012	Fever Series/Seroprevalence	PCR/Serological	Viruses	1	Low
2036	Tandale-2015	New focus of Kyasanur Forest disease virus activity in a tribal area in Kerala, India, 2014	2014-2014	Fever Series/Seroprevalence	PCR/Serological	Viruses	1	Low
2047	Solanke-2015	Early dengue diagnosis: role of rapid NS1 antigen, NS1 early ELISA, and PCR assay	2013-2013	Fever Series/Seroprevalence	PCR/Serological	Viruses	1	Low
2068	Sarkar-2012	Molecular evidence for the occurrence of Japanese encephalitis virus genotype I and III infection associated with acute encephalitis in patients of West Bengal, India, 2010	2010-2010	Fever Series/Seroprevalence	PCR/Serological	Viruses	1	Low
2076	Rutvisuttinunt-2014	Evidence of West Nile virus infection in Nepal	2009-2010	Fever Series/Seroprevalence	PCR/Serological	Viruses	1	Low
2098	Rahman-2002	First outbreak of dengue hemorrhagic fever, Bangladesh	2000-2000	Fever Series/Seroprevalence	PCR/Serological	Viruses	2	Low
2128	Neeraja-2013	The clinical, serological and molecular diagnosis of emerging dengue infection at a tertiary care institute in southern, India	2007-2007	Fever Series/Seroprevalence	PCR/Serological	Viruses	1	Low
2150	Muruganandam-2014	Dengue virus serotype-3 (subtype-III) in Port Blair, India	2013-2013	Fever Series/Seroprevalence	PCR/Serological	Viruses	1	Low
2172	Khan-2014	Dengue outbreak in a hilly state of Arunachal Pradesh in Northeast India	2012-2012	Fever Series/Seroprevalence	PCR/Serological	Viruses	1	Low
2173	Khan-2013	Dengue outbreak in an Indo-Myanmar boarder area: epidemiological aspects and risk factors	2007-2007	Fever Series/Seroprevalence	PCR/Serological	Viruses	1	Low
2180	Kularatne-2007	Cardiac complications of a dengue fever outbreak in Sri Lanka, 2005	2005-2005	Fever Series/Seroprevalence	PCR/Serological	Viruses	1	Low
2208	Mahapatra-2014	NS1 Antigen Capture ELISA an Effective Method for Diagnosis of Early Dengue Infection - Report of an Outbreak at Angul District, Odisha, India	2011-2011	Fever Series/Seroprevalence	PCR/Serological	Viruses	1	Low
2211	Malla-2008	Identification of all dengue serotypes in Nepal	2006-2006	Fever Series/Seroprevalence	PCR/Serological	Viruses	1	Low
2265	Kumar-2008	Investigation of an outbreak of chikungunya in Malegaon Municipal areas of Nasik district, Maharashtra (India) and its control	2006-2006	Fever Series/Seroprevalence	PCR/Serological	Viruses	2	Low
2267	Mahmood-2012	Prevalence and molecular characterization of dengue viruses serotypes in 2010 epidemic	2010-2010	Fever Series/Seroprevalence	PCR/Serological	Viruses	1	Low
2270	Mansoor-2003	A comparison of clinical diagnosis and serological diagnosis in an epidemic of Crimean-Congo haemorrhagic fever	2001-2001	Fever Series/Seroprevalence	PCR/Serological	Viruses	1	Low
2285	Nadeem-2003	A comparision of clinical diagnosis and serological diagnosis in an epidemic of Crimean-Congo Haemorrhagic Fever	2001-2001	Fever Series/Seroprevalence	PCR/Serological	Viruses	1	Low
2307	Pun-2013	Critical phase among patients with dengue fever during the 2010 outbreak in Nepal	2010-2010	Fever Series/Seroprevalence	PCR/Serological	Viruses	1	Low
2373	Neeraja-2014	Unusual and rare manifestations of dengue during a dengue outbreak in a tertiary care hospital in South India	2011-2013	Fever Series/Seroprevalence	PCR/Serological	Viruses	1	Low
2374	Pal-2014	Differential clinical symptoms among acute phase Indian patients revealed significant association with dengue viral load and serum IFN-gamma level	2012-2013	Fever Series/Seroprevalence	PCR/Serological	Viruses	1	Low
2387	Oishi-2006	Dengue and other febrile illnesses among children in the Philippines	1999-2001	Fever Series/Seroprevalence	PCR/Serological	Viruses	1	Low
2403	Rianthavorn-2010	An outbreak of chikungunya in southern Thailand from 2008 to 2009 caused by African strains with A226V mutation	2008-2009	Fever Series/Seroprevalence	PCR/Serological	Viruses	1	Low
2442	Teerasut-2012	Identification of dengue virus in Aedes mosquitoes and patients' sera from Si Sa Ket Province, Thailand	2004-2004	Fever Series/Seroprevalence	PCR/Serological	Viruses	1	Low
2731	Abraham-2003	GB virus C/hepatitis G virus and TT virus infections among high risk renal transplant recipients in India.	1997-2000	Fever Series/Seroprevalence	PCR/Serological	Viruses	4	Low
3606	Taraphdar-2012	Mass scale screening of common arboviral infections by an affordable, cost effective RT-PCR method.	2010-2010	Fever Series/Seroprevalence	PCR/Serological	Viruses	3	Low
4244	Shukla-2012	Molecular detection and characterization of West Nile virus associated with multifocal retinitis in patients from southern India.	2009-2010	Fever Series/Seroprevalence	PCR/Serological	Viruses	3	Low
4247	Shrivastava-2015	Lineage shift of dengue virus in Eastern India: an increased implication for DHF/DSS.	2011-2011	Fever Series/Seroprevalence	PCR/Serological	Viruses	1	Low
4676	Priyadarshini-2010	Clinical findings and pro-inflammatory cytokines in dengue patients in Western India: a facility-based study.	2005-2005	Fever Series/Seroprevalence	PCR/Serological	Viruses	1	Low
1268	Tiawilai-2015	Dengue Infection in Elderly Patients	2005-2013	Case Series	Serological	Viruses	1	High
1276	Ahmad-2007	Myalgia Cruris Epidemica: an unusual presentation of dengue fever	2007-2007	Case Series	Serological	Viruses	1	High
1278	Ali-2011	A case report of classical chikungunya fever	2008-2008	Case Series	Serological	Viruses	1	High
1280	Bunyavejchevin-1997	Dengue hemorrhagic fever during pregnancy: antepartum, intrapartum and postpartum management	1997-1997	Case Series	Serological	Viruses	1	High
1331	Chin-2008	Acute dengue in a neonate secondary to perinatal transmission	2007-2007	Case Series	Serological	Viruses	1	High
1337	Chotigeat-2003	Vertical transmission of dengue infection in Thai infants: two case reports	2003-2003	Case Series	Serological	Viruses	1	High
1338	Chotmongkol-2004	Case report: Dengue hemorrhagic fever with encephalopathy in an adult	2002-2002	Case Series	Serological	Viruses	1	High
1351	Fong-2014	Post-dengue encephalopathy and parkinsonism	2014-2014	Case Series	Serological	Viruses	1	High
1358	Hamidon-2003	Seoul hantavirus infection mimicking dengue fever	2003-2003	Case Series	Serological	Viruses	1	High
1362	Hongsiriwon-2002	Dengue hemorrhagic fever in infants	1995-1998	Case Series	Serological	Viruses	1	High
1364	Huong-2010	Hemorrhagic fever with renal syndrome, Vietnam	2008-2008	Case Series	Serological	Viruses	1	High
1365	Hutspardol-2011	Heavy proteinuria following dengue hemorrhagic fever	2011-2011	Case Series	Serological	Viruses	1	High
1368	Juanarita-2012	Dengue related maculopathy and foveolitis	2012-2012	Case Series	Serological	Viruses	1	High
1370	Jaufeerally-2007	Acute acalculous cholecystitis in dengue hemorrhagic fever	2007-2007	Case Series	Serological	Viruses	1	High
1375	Jusuf-1998	DHF with complication of acute pancreatitis related hyperglycemia: a case report	1997-1997	Case Series	Serological	Viruses	1	High
1378	Kee-2010	Atypical Chikungunya virus infections in immunocompromised patients	2008-2008	Case Series	Serological	Viruses	1	High
1381	Khamim-2015	Dengue Infection in Pregnancy	2008-2012	Case Series	Serological	Viruses	1	High
1384	Khongphatthanayothin-2013	Possible cause of liver failure in patient with dengue shock syndrome	2006-2006	Case Series	Serological	Viruses	1	High
1404	Le-1986	Clinical aspects of Japanese B encephalitis in North Vietnam	1978-1978	Case Series	Serological	Viruses	1	High
1405	Lee-2009	Fulminant dengue myocarditis masquerading as acute myocardial infarction	2008-2008	Case Series	Serological	Viruses	1	High
1411	Leong-1993	Corticosteroid-responsive prolonged thrombocytopenia following dengue haemorrhagic fever	1993-1993	Case Series	Serological	Viruses	1	High
1426	Lum-1993	Fulminant hepatitis in dengue infection	1990-1991	Case Series	Serological	Viruses	1	High
1429	Makonkawkeyoon-2010	Fulminant enterovirus 71 infection: case report	2008-2008	Case Series	Serological	Viruses	1	High
1432	Marques-2013	Dengue myocarditis in Singapore: two case reports	2011-2011	Case Series	Serological	Viruses	1	High
1433	Mahmod-2009	Atrial fibrillation as a complication of dengue hemorrhagic fever: non-self-limiting manifestation	2008-2008	Case Series	Serological	Viruses	1	High
1435	McGready-2000	Menorrhagia caused by dengue fever	1999-1999	Case Series	Serological	Viruses	1	High
1438	Mukhopadhyay-2004	SARS in a hospital visitor and her intensivist	2003-2003	Case Series	Serological	Viruses	1	High
1456	Oh-2015	Bitten by a bug or a bag? Transfusion-transmitted dengue: a rare complication in the bleeding surgical patient	2015-2015	Case Series	Serological	Viruses	1	High
1459	Ong-2003	SARS - lessons from two Singapore General Hospital cases	2003-2003	Case Series	Serological	Viruses	1	High
1470	Pancharoen-2001	Dengue virus infection during infancy	1988-1995	Case Series	Serological	Viruses	1	High
1471	Pancharoen-2001	Neurological manifestations in dengue patients	1987-1998	Case Series	Serological	Viruses	1	High
1472	Pancharoen-2000	Dengue infection in teenage children	1987-1998	Case Series	Serological	Viruses	1	High
1484	Phoncharoensri-2004	Confusion and paraparesis	2000-2000	Case Series	Serological	Viruses	1	High
1489	Phupong-2001	Dengue fever in pregnancy: a case report	2001-2001	Case Series	Serological	Viruses	1	High
1496	Pongtanakul-2005	Dengue hemorrhagic fever in patients with thalassemia	1977-2001	Case Series	Serological	Viruses	1	High
1500	Promphan-2004	Dengue myocarditis	2004-2004	Case Series	Serological	Viruses	1	High
1513	Rongrungruang-2001	Characteristics and outcomes of adult patients with symptomatic dengue virus infections	1990-1997	Case Series	Serological	Viruses	1	High
1519	Tambyah-2001	First case of Nipah virus encephalitis in Singapore	1999-1999	Case Series	Serological	Viruses	1	High
1539	Sanjay-2008	Optic neuropathy associated with dengue fever	2008-2008	Case Series	Serological	Viruses	1	High
1541	Jaganathan-2014	Hypoglossal nerve palsy: a rare consequence of dengue fever	2014-2014	Case Series	Serological	Viruses	1	High
1544	Simadibrata-2012	Acute pancreatitis in dengue hemorrhagic fever	2012-2012	Case Series	Serological	Viruses	1	High
1546	Siriyakorn-2015	Fatal Rhabdomyolysis in Dengue Hemorrhagic Fever: A Case Report	2015-2015	Case Series	Serological	Viruses	1	High
1552	Sorakhunpipitkul-2011	Thai adult dengue hemorrhagic fever during 2008-2010: seven cases presented with severe multiorgan failure and successfully treated with high dose of corticosteroids and intravenous immunoglobulin G	2008-2010	Case Series	Serological	Viruses	1	High
1559	Tan-2012	Hemophagocytosis in dengue: comprehensive report of six cases	2008-2011	Case Series	Serological	Viruses	1	High
1561	Thaithumyanon-1994	Dengue infection complicated by severe hemorrhage and vertical transmission in a parturient woman	1993-1993	Case Series	Serological	Viruses	1	High
1573	Witayathawornwong-2005	Fatal dengue encephalitis	1999-1999	Case Series	Serological	Viruses	1	High
1574	Witayathawornwong-2001	Dengue hemorrhagic fever in infancy at Petchabun Hospital, Thailand	1997-1999	Case Series	Serological	Viruses	1	High
1575	Witayathawornwong-2006	Dengue haemorrhagic fever among infants in Petchabun Province, Thailand: 2003-2005	2003-2005	Case Series	Serological	Viruses	1	High
1694	Cardosa-1995	Japanese encephalitis virus is an important cause of encephalitis among children in Penang	1990-1992	Case Series	Serological	Viruses	6	High
1696	Chan-1996	A severe case of hemorrhagic fever with renal syndrome in Singapore	1992-1992	Case Series	Serological	Viruses	1	High
1741	Ahmed-2014	Clinical and hematological profile of patients with Dengue fever	2011-2013	Case Series	Serological	Viruses	1	High
1767	Arachchi-2003	Dengue encephalitis in a child	2003-2003	Case Series	Serological	Viruses	1	High
1772	Arora-2012	Dengue encephalitis in children	2011-2011	Case Series	Serological	Viruses	1	High
1773	Arvind-2008	Hemiplegia with dysarthria: an initial manifestation of Japanese encephalitis in a 4-year old child	2008-2008	Case Series	Serological	Viruses	1	High
1774	Asghar-2006	Viral hemorrhagic fever - an ICU perspective	2005-2005	Case Series	Serological	Viruses	1	High
1777	Asma-2009	Dengue fever presenting as acute acalculous cholecystitis	2008-2008	Case Series	Serological	Viruses	1	High
1778	Athar-2003	Short report: Crimean-Congo hemorrhagic fever outbreak in Rawalpindi, Pakistan, February 2002	2002-2002	Case Series	Serological	Viruses	1	High
1786	Bangash-2003	Treatment and prophylaxis with ribavirin for Crimean-Congo hemorrhagic fever - is it effective?	2000-2000	Case Series	Serological	Viruses	1	High
1788	Farhan-2014	Epidemic of dengue and dengue hemorrhagic fever in Pakistan	2011-2011	Case Series	Serological	Viruses	1	High
1806	Bandyopadhyay-2008	Mucocutaneous features of Chikungunya fever: a study from an outbreak in West Bengal, India	2008-2008	Case Series	Serological	Viruses	1	High
1820	Basumatary-2013	Clinical and radiological spectrum of Japanese encephalitis	2009-2011	Case Series	Serological	Viruses	1	High
1824	Benachinmardi-2013	Hematological profile in acute dengue infection: a study at tertiary care teaching hospital	2013-2013	Case Series	Serological	Viruses	1	High
1858	Chandranath-2001	A case of atypical dengue haemorrhagic fever	2001-2001	Case Series	Serological	Viruses	1	High
1860	Chandrashekar-2013	Hemoperitoneum in dengue fever with normal coagulation profile	2010-2010	Case Series	Serological	Viruses	1	High
1861	Chandy-2009	Hantavirus infection: a case report from India	2007-2007	Case Series	Serological	Viruses	1	High
1864	Chatterjee-2014	An observational study of dengue fever in a tertiary care hospital of eastern India	2012-2012	Case Series	Serological	Viruses	1	High
1880	Dadu-2014	Evaluation of the immature platelet fraction as an indicator of platelet recovery in dengue patients	2014-2014	Case Series	Serological	Viruses	1	High
1881	Dahanayaka-2014	Hantavirus infection mimicking leptospirosis: how long are we going to rely on clinical suspicion?	2011-2011	Case Series	Serological	Viruses	1	High
1883	Daniel-2005	A study of clinical profile of dengue fever in Kollam, Kerala, India	2003-2003	Case Series	Serological	Viruses	1	High
1921	Ghosh-2011	Clinical profile of dengue during 2005 outbreak in Kolkata and predictive markers of dengue haemorrhagic fever	2005-2005	Case Series	Serological	Viruses	1	High
1930	Goswami-2012	Two cases of dengue meningitis: a rare first presentation	2010-2010	Case Series	Serological	Viruses	1	High
1931	Gunasekera-2000	Myoglobinuric acute renal failure following dengue viral infection	2000-2000	Case Series	Serological	Viruses	1	High
1950	Hassan-2014	Chikungunya - an emerging infection in Bangladesh: a case series	2013-2013	Case Series	Serological	Viruses	1	High
1954	Hossain-2008	Clinical presentation of Nipah virus infection in Bangladesh	2001-2004	Case Series	Serological	Viruses	1	High
1986	Kapil-2011	Dengue encephalitis	2011-2011	Case Series	Serological	Viruses	1	High
1997	Karunatilake-2008	Acalculous cholecystitis and dengue fever	2007-2007	Case Series	Serological	Viruses	1	High
2013	Vijayalakshmi-2009	Hemophagocytic syndrome associated with dengue hemorrhagic fever	2009-2009	Case Series	Serological	Viruses	1	High
2030	Thomas-2007	Cutaneous manifestations of dengue viral infection in Punjab (north India)	2007-2007	Case Series	Serological	Viruses	1	High
2045	Sonia-2011	Haemogram profile of dengue fever in adults during 19 September-12 November 2008: a study of 40 cases from Delhi	2008-2008	Case Series	Serological	Viruses	1	High
2049	Singh-2008	Four cases of acute flaccid paralysis associated with chikungunya virus infection	2006-2006	Case Series	Serological	Viruses	1	High
2054	Singh-2000	Silent spread of dengue and dengue haemorrhagic fever to Coimbatore and Erode districts in Tamil Nadu, India, 1998: need for effective surveillance to monitor and control the disease	1998-1998	Case Series	Serological	Viruses	1	High
2070	Sandipan-2006	The recent epidemic of dengue fever in West Bengal: clinico-serological pattern	2005-2005	Case Series	Serological	Viruses	1	High
2086	Rao-2013	A rare case of dengue encephalitis	2013-2013	Case Series	Serological	Viruses	1	High
2091	Raman-2013	Presentation, management and outcome of dengue fever - a study of 200 cases	2011-2012	Case Series	Serological	Viruses	1	High
2094	Rajesh-2011	Profile of dengue patients admitted to a tertiary care hospital in Mumbai	2008-2008	Case Series	Serological	Viruses	1	High
2095	Rajendran-2006	Epidemiological and entomological investigation of dengue fever in Sulurpet, Andhra Pradesh, India	2000-2000	Case Series	Serological	Viruses	1	High
2097	Raza-2014	Demographic and clinico-epidemiological features of dengue fever in Faisalabad, Pakistan	2011-2012	Case Series	Serological	Viruses	1	High
2104	Pujhari-2012	TNF-alpha promoter polymorphism: a factor contributing to the different immunological and clinical phenotypes in Japanese encephalitis	2007-2009	Case Series	Serological	Viruses	1	High
2123	Pallavi-2011	Unfurling the rationale use of platelet transfusion in dengue fever	2009-2009	Case Series	Serological	Viruses	1	High
2139	Nalini-2003	Hemiplegia: an initial manifestation of Japanese encephalitis	2003-2003	Case Series	Serological	Viruses	1	High
2154	Liyanage-2011	An unusual cause for shock in dengue fever	2010-2010	Case Series	Serological	Viruses	1	High
2181	Kularatne-2008	A case series of dengue fever with altered consciousness and electroencephalogram changes in Sri Lanka	2000-2007	Case Series	Serological	Viruses	1	High
2188	Kumar-2009	Bilateral periorbital ecchymosis in a case with dengue fever	2008-2008	Case Series	Serological	Viruses	1	High
2203	Madi-2014	Dengue encephalitis-A rare manifestation of dengue fever	2013-2013	Case Series	Serological	Viruses	1	High
2218	Manish-2012	Acute glomerulonephritis in dengue haemorrhagic fever in the absence of shock, sepsis, haemolysis or rhabdomyolysis	2011-2011	Case Series	Serological	Viruses	1	High
2222	Maramattom-2014	Acute flaccid paralysis due to West nile virus infection in adults: a paradigm shift entity	2013-2013	Case Series	Serological	Viruses	1	High
2229	Meena-2013	Acute glomerulonephritis in dengue hemorrhagic fever: a rare case report	2012-2012	Case Series	Serological	Viruses	1	High
2231	Mehta-2007	Ocular features of hantavirus infection	2005-2005	Case Series	Serological	Viruses	1	High
2245	Saba-2008	Dengue fever outbreak in Karachi 2006--a study of profile and outcome of children under 15 years of age	2006-2006	Case Series	Serological	Viruses	1	High
2248	Ali-2007	Haemorrhagic manifestations and utility of haematological parameters in dengue fever: a tertiary care centre experience at Karachi	2001-2006	Case Series	Serological	Viruses	1	High
2254	Fisher-Hoch-1995	Crimean Congo-haemorrhagic fever treated with oral ribavirin	1994-1994	Case Series	Serological	Viruses	1	High
2279	Menon-2010	A child with serious Chikungunya virus (CHIKV) infection requiring intensive care, after an outbreak	2009-2009	Case Series	Serological	Viruses	1	High
2286	Nandi-2009	Epidemiological analysis of hospitalized cases of dengue fever/dengue haemorrhagic fever and extent of breeding of Aedes aegypti in major hospitals in the National Capital Territory of Delhi (NCT Delhi), 2005-2009	2005-2009	Case Series	Serological	Viruses	1	High
2290	Pakran-2011	Purpuric macules with vesiculobullous lesions: a novel manifestation of Chikungunya	2009-2009	Case Series	Serological	Viruses	1	High
2321	Saleem-2008	Skin lesions in hospitalized cases of dengue Fever	2006-2007	Case Series	Serological	Viruses	1	High
2330	Shah-2006	Clinical and laboratory profile of dengue infection in children	2000-2001	Case Series	Serological	Viruses	1	High
2334	Sharma-2007	Pulmonary haemorrhage syndrome associated with dengue haemorrhagic fever	2006-2006	Case Series	Serological	Viruses	1	High
2339	Shetty-2011	Neonatal chikungunya - a case report	2010-2010	Case Series	Serological	Viruses	1	High
2353	Thakare-2002	Prevalence of West Nile virus infection in India	1992-2001	Case Series	Serological	Viruses	1	High
2379	Sahana-2015	Clinical profile of dengue among children according to revised WHO classification: analysis of a 2012 outbreak from Southern India	2012-2013	Case Series	Serological	Viruses	1	High
2432	Songco-1997	Dengue fever/dengue haemorrhagic fever in Filipino children: clinical experience during the 1983-1984 epidemic	1983-1984	Case Series	Serological	Viruses	1	High
2462	Chotigeat-2000	Vertical transmission of dengue virus	1999-1999	Case Series	Serological	Viruses	1	High
2464	Duangmala-2014	Unusual clinical manifestations of dengue infection in children in a tertiary care hospital in northeast Thailand	2007-2011	Case Series	Serological	Viruses	1	High
2465	Fadilah-2001	Fatal haemophagocytic syndrome.	2001-2001	Case Series	Serological	Viruses	1	High
2473	Isarangkura-1986	Hemostatic derangement in dengue hemorrhagic fever in children.	1986-1986	Case Series	Serological	Viruses	1	High
2476	Kamil-2006	Dengue haemorrhagic fever with unusual prolonged thrombocytopaenia.	2006-2006	Case Series	Serological	Viruses	1	High
2480	Lateef-2007	Dengue and relative bradycardia	2005-2005	Case Series	Serological	Viruses	1	High
2482	Liam-1993	Dengue fever complicated by pulmonary haemorrhage manifesting as haemoptysis.	1993-1993	Case Series	Serological	Viruses	1	High
2485	Lim-2005	Rhabdomyolysis following dengue virus infection.	2005-2005	Case Series	Serological	Viruses	1	High
2489	Lum-1995	Dengue-associated adult respiratory distress syndrome.	1995-1995	Case Series	Serological	Viruses	1	High
2496	Nah-2007	Maculopathy associated with Dengue fever in a military pilot.	2007-2007	Case Series	Serological	Viruses	1	High
2502	Poneprasert-1989	Japanese encephalitis in children in northern Thailand.	1984-1985	Case Series	Serological	Viruses	1	High
2504	Punyagupta-2009	Dengue hemorrhagic fever in adults, an emerging problem in Thailand: a retrospective study of 75 adult dengue infection in 2007	2007-2007	Case Series	Serological	Viruses	1	High
2522	Wichmann-2004	Risk factors and clinical features associated with severe dengue infection in adults and children during the 2001 epidemic in Chonburi, Thailand.	2001-2001	Case Series	Serological	Viruses	1	High
2523	Witayathawornwong-2004	Dengue haemorrhagic fever with encephalopathy/fatality at Petchabun Hospital: a three-year prospective study (1999-2002)	1999-2002	Case Series	Serological	Viruses	1	High
2524	Wong-1985	Haemorrhagic fever with renal syndrome in Singapore: a case report.	1984-1984	Case Series	Serological	Viruses	1	High
2533	Aung-2013	Factors associated with severe clinical manifestation of dengue among adults in Thailand.	2006-2010	Case Series	Serological	Viruses	1	High
2534	Cam-2001	Prospective case-control study of encephalopathy in children with dengue hemorrhagic fever.	1997-1999	Case Series	Serological	Viruses	1	High
2535	Carlos-2005	Comparison of clinical features and hematologic abnormalities between dengue fever and dengue hemorrhagic fever among children in the Philippines.	1999-2001	Case Series	Serological	Viruses	1	High
2666	George-1988	Unusual clinical manifestations of dengue virus infection.	1987-1987	Case Series	Serological	Viruses	1	High
2667	Almas-2010	Clinical factors associated with mortality in dengue infection at a tertiary care center.	2007-2010	Case Series	Serological	Viruses	1	High
2729	Abhishek-2014	Clinicopathological profile of dengue like illness in children A prospective study	2014-2014	Case Series	Serological	Viruses	1	High
2738	Agarwal-2011	Dengue causing fulminant hepatitis in a hepatitis B virus carrier.	2011-2011	Case Series	Serological	Viruses	2	High
2739	Agarwal-2009	Dengue encephalitis.	2005-2005	Case Series	Serological	Viruses	1	High
2740	Agarwal-1999	A clinical study of the patients with dengue hemorrhagic fever during the epidemic of 1996 at Lucknow, India.	1996-1996	Case Series	Serological	Viruses	1	High
2745	Ahmed-2001	Dengue and Dengue Haemorrhagic Fever in Children During the 2000 Outbreak in Chittagong, Bangladesh	2000-2000	Case Series	Serological	Viruses	1	High
2764	Sood-2000	Acalculous cholecystitis as an atypical presentation of dengue fever.	2000-2000	Case Series	Serological	Viruses	1	High
2808	Bai-1999	Clinical profile and sero conversion pattern of children with HBsAg positivity.	1993-1997	Case Series	Serological	Viruses	1	High
2810	Balasubramanian-2012	Profile of EBV associated infectious mononucleosis.	2003-2008	Case Series	Serological	Viruses	1	High
2829	Bhaskar-2012	Spontaneous splenic rupture in dengue fever with non-fatal outcome in an adult.	2011-2011	Case Series	Serological	Viruses	1	High
2839	Agarwal-2009	Dengue encephalitis.	2005-2005	Case Series	Serological	Viruses	1	High
2843	Bhatti-2014	Acute Pericarditis: Unusual cardiac presentation of dengue fever	2013-2013	Case Series	Serological	Viruses	1	High
2846	Bhatty-2009	Acute acalculous cholecystitis in dengue fever.	2006-2006	Case Series	Serological	Viruses	1	High
2847	Bhavana-2008	Chikungunya virus induced sudden sensorineural hearing loss.	2006-2006	Case Series	Serological	Viruses	1	High
2848	Remalayam-2012	Double trouble in dengue	2010-2010	Case Series	Serological	Viruses	1	High
2878	Chandy-2014	Severe hypothermia in dengue.	2013-2013	Case Series	Serological	Viruses	1	High
2882	Chaudhary-2013	Acute hypokalemic quadriparesis in dengue fever	2011-2011	Case Series	Serological	Viruses	1	High
2895	Choudhry-2004	Dengue shock syndrome in newborn: a case series.	2004-2004	Case Series	Serological	Viruses	1	High
2898	Chowdhury-2011	Dengue Fever as A Cause of Acute Disseminated Encephalomyelitis	2010-2010	Case Series	Serological	Viruses	1	High
2919	Devarajan-2008	Dengue with ARDS	2007-2007	Case Series	Serological	Viruses	1	High
2925	Dhar-2013	De novo experience of a single outbreak of dengue infection at a tertiary referral centre of Uttarakhand, North India	2010-2010	Case Series	Serological	Viruses	1	High
2934	Modak-2012	Symmetrical peripheral gangrene: a rare complication of dengue fever.	2011-2011	Case Series	Serological	Viruses	1	High
2945	Ekanayake-2014	Transplacental transfer of dengue.	2013-2013	Case Series	Serological	Viruses	1	High
2948	Fatimil-2003	Vertical transmission of dengue: first case report from Bangladesh.	2002-2002	Case Series	Serological	Viruses	1	High
2952	Gamakaranage-2012	Dengue hemorrhagic fever and severe thrombocytopenia in a patient on mandatory anticoagulation: balancing two life threatening conditions: a case report.	2011-2011	Case Series	Serological	Viruses	1	High
2961	Gandhi-2011	An epidemiological investigation of a multisource outbreak of Crimean-Congo hemorrhagic fever in Gujarat.	2011-2011	Case Series	Serological	Viruses	1	High
2962	Ganesan-2008	Chikungunya encephalomyeloradiculitis: report of 2 cases with neuroimaging and 1 case with autopsy findings.	2007-2007	Case Series	Serological	Viruses	1	High
2964	Ganeshwaran-2001	Dengue fever associated with a haematoma of the rectus abdominis muscle.	2001-2001	Case Series	Serological	Viruses	1	High
2967	Garg-2012	Concurrent dengue virus and Japanese encephalitis virus infection of the brain: is it co-infection or co-detection?	2011-2011	Case Series	Serological	Viruses	2	High
2968	Gauri-2012	Post chikungunya brain stem encephalitis.	2011-2011	Case Series	Serological	Viruses	1	High
2985	Gupta-2014	The impact of Dengue fever on liver: our experience at a tertiary care center in Punjab	2013-2013	Case Series	Serological	Viruses	1	High
3022	Gupta-2014	Dengue infection presenting as acute hypokalemic quadriparesis.	2013-2013	Case Series	Serological	Viruses	1	High
3031	Harun-Or-Rashid-2013	Epidemiological and molecular analyses of a non-seasonal outbreak of acute icteric hepatitis E in Bangladesh.	2010-2010	Case Series	Serological	Viruses	1	High
3060	Hussain-2013	Prevalence of hepatitis C in selected patients in Parachinar, Kurrum Agency, Pakistan	2010-2011	Case Series	Serological	Viruses	1	High
3070	Singh-2014	Mortality and Severity Predictors of Dengue Fever	2012-2013	Case Series	Serological	Viruses	1	High
3100	Jamil-2005	Crimean-Congo hemorrhagic fever: experience at a tertiary care hospital in Karachi, Pakistan.	2000-2000	Case Series	Serological	Viruses	1	High
3102	Shankar-2003	Dengue haemorrhagic fever in a boy with Bombay blood group - A rare coincidence	2002-2002	Case Series	Serological	Viruses	1	High
3108	Sarkar-2011	Lingual hematoma causing upper airway obstruction: an unusual manifestation of dengue fever.	2010-2010	Case Series	Serological	Viruses	1	High
3113	Jha-2010	Dengue infection causing acute hypokalemic quadriparesis.	2009-2009	Case Series	Serological	Viruses	1	High
3114	Jhamb-2011	Dengue fever presenting as acute liver failure--a case report.	2010-2010	Case Series	Serological	Viruses	1	High
3160	Hasmoni-2009	Seroprevalence study of HCV Genotypes in two tertiary hospital and its association with risk factors and current management practice	2008-2008	Case Series	Serological	Viruses	1	High
3164	Kalenahalli-2015	Dengue Hepatitis: A Case Report	2014-2014	Case Series	Serological	Viruses	1	High
3167	Kalita-2013	Stimulus-sensitive myoclonus and cerebellar ataxia following chikungunya meningoencephalitis.	2012-2012	Case Series	Serological	Viruses	1	High
3171	Kamath-2009	Profile of viral hepatitis A in Chennai.	2002-2005	Case Series	Serological	Viruses	1	High
3174	Kanade-2011	Dengue encephalopathy.	2010-2010	Case Series	Serological	Viruses	1	High
3184	Baishya-2010	Urological manifestations of Chikungunya fever: A single centre experience.	2006-2007	Case Series	Serological	Viruses	1	High
3190	Karanth-2012	Unilateral massive hemothorax in Dengue hemorrhagic fever: a unique presentation.	2010-2010	Case Series	Serological	Viruses	1	High
3192	Kariyawasam-2010	Dengue infections during pregnancy: case series from a tertiary care hospital in Sri Lanka.	2009-2009	Case Series	Serological	Viruses	1	High
3195	Karoli-2012	Acute pancreatitis: an unusual complication of dengue fever.	2011-2011	Case Series	Serological	Viruses	1	High
3197	Karunatilaka-2007	Idiopathic purpura fulminans in dengue hemorrhagic fever.	2006-2006	Case Series	Serological	Viruses	1	High
3198	Kashinkunti-2013	A Study of Clinical Profile of Dengue Fever in a Tertiary Care Teaching Hospital	2012-2013	Case Series	Serological	Viruses	1	High
3290	Yadav-2008	Control of massive bleeding in dengue hemorrhagic fever with severe thrombocytopenia by use of intravenous anti-D globulin.	2007-2007	Case Series	Serological	Viruses	1	High
3293	Withana-2014	Dengue fever presenting with acute cerebellitis: a case report.	2012-2012	Case Series	Serological	Viruses	1	High
3295	Wijekoon-2010	Dengue hemorrhagic fever presenting with acute pancreatitis.	2009-2009	Case Series	Serological	Viruses	1	High
3296	Wijayaratne-2015	Dengue fever in a patient with severe haemophilia: a case report.	2014-2014	Case Series	Serological	Viruses	1	High
3297	Wichmann-2009	Cardiac involvement in dengue virus infections during the 2004/2005 dengue fever season in Sri Lanka.	2004-2005	Case Series	Serological	Viruses	1	High
3298	World-1992	Dengue fever (DF) and dengue haemorrhagic fever (DHF)	1991-1991	Case Series	Serological	Viruses	1	High
3299	Weeratunga-2014	Neurological manifestations of dengue: a cross sectional study.	2011-2012	Case Series	Serological	Viruses	1	High
3305	Weerakoona-2009	Acute abdominal pain in dengue haemorrhagic fever: A study in Sri Lanka, 2009	2009-2009	Case Series	Serological	Viruses	1	High
3306	Weerakkody-2014	Dengue fever in a liver-transplanted patient: a case report.	2013-2013	Case Series	Serological	Viruses	1	High
3307	Wasay-2008	Changing patterns and outcome of Dengue infection; report from a tertiary care hospital in Pakistan.	2000-2006	Case Series	Serological	Viruses	1	High
3316	Kaushik-2010	Spontaneous resolution of sinoatrial exit block and atrioventricular dissociation in a child with dengue fever.	2008-2008	Case Series	Serological	Viruses	1	High
3334	Khan-2007	Dengue outbreak in Karachi, Pakistan, 2006: experience at a tertiary care center.	2006-2006	Case Series	Serological	Viruses	1	High
3336	Vitarana-1991	Elevated tumour necrosis factor in dengue fever and dengue haemorrhagic fever.	1990-1990	Case Series	Serological	Viruses	1	High
3352	Vinodh-2005	Dengue fever with acute liver failure.	2004-2004	Case Series	Serological	Viruses	1	High
3353	Vinod-2013	Dengue masquerading as upper respiratory tract infection : a report of two cases.	2011-2011	Case Series	Serological	Viruses	1	High
3354	Kumar-2011	Dengue hemorrhagic fever: a rare cause of pituitary tumor hemorrhage and reversible vision loss.	2010-2010	Case Series	Serological	Viruses	1	High
3368	Vijayalakshmi-2010	Fulminant hepatic failure in primary dengue infection.	2009-2009	Case Series	Serological	Viruses	1	High
3374	Kishore-2006	Detection of parvovirus B19 in a case of erythema infectiosum with myositis.	2004-2004	Case Series	Serological	Viruses	1	High
3375	Koshy-2012	Spectrum of neurological manifestations in dengue virus infection in Northwest India.	2010-2010	Case Series	Serological	Viruses	1	High
3376	Gupta-2011	Risk factors of dengue shock syndrome in children.	2008-2009	Case Series	Serological	Viruses	1	High
3378	Verma-2011	Neuralgic amyotrophy associated with dengue fever: case series of three patients.	2010-2010	Case Series	Serological	Viruses	1	High
3381	Verma-2011	Capillary leak syndrome in dengue fever	2010-2010	Case Series	Serological	Viruses	1	High
3382	Verma-2012	Bilateral facial palsy as a manifestation of Japanese encephalitis.	2011-2011	Case Series	Serological	Viruses	1	High
3435	Uthamalingam-2013	Acute renal failure due to Dengue myositis: a rare cause of pigment cast nephropathy.	2012-2012	Case Series	Serological	Viruses	1	High
3440	Kumar-2010	Clinical Manifestations and Trend of Dengue Cases Admitted in a Tertiary Care Hospital, Udupi District, Karnataka	2002-2008	Case Series	Serological	Viruses	1	High
3458	Kumar-2010	A profile of dengue cases admitted to a tertiary care hospital in Karnataka, southern India.	2002-2007	Case Series	Serological	Viruses	1	High
3525	Malavige-2007	Dengue viral infections as a cause of encephalopathy.	2004-2005	Case Series	Serological	Viruses	1	High
3526	Malavige-2006	Patterns of disease among adults hospitalized with dengue infections.	2004-2004	Case Series	Serological	Viruses	1	High
3531	Gutch-2013	A case of dengue fever complicated by acute transverse myelitis	2011-2011	Case Series	Serological	Viruses	1	High
3533	Manoj-2014	Successful use of Nacetyl cysteine and activated recombinant factor VII in fulminant hepatic failure and massive bleeding secondary to dengue hemorrhagic fever	2012-2012	Case Series	Serological	Viruses	1	High
3538	Matlani-2009	Dengue encephalitis: an entity now common in dengue-prone regions.	2006-2006	Case Series	Serological	Viruses	1	High
3542	Mehta-2011	Dengue Fever in Pregnancy Mimicking Obstetric Hemorrhage	2010-2010	Case Series	Serological	Viruses	1	High
3551	Mishra-2012	Double Outbreak of Measles in the Talaja Block of Bhavnagar District, Gujarat, India 2011: A Need for Improving the Vaccine Coverage and the Community Participation	2011-2011	Case Series	Serological	Viruses	1	High
3555	Mittal-2011	Subdural haematoma and axonal polyneuropathy complicating dengue fever	2010-2010	Case Series	Serological	Viruses	1	High
3566	Ghosh-2011	Dengue infection with multi-organ involvement.	2010-2010	Case Series	Serological	Viruses	1	High
3571	Murthy-2008	Bilateral retinitis following chikun- gunya fever.	2007-2007	Case Series	Serological	Viruses	1	High
3572	Kapdi-2012	Dengue and haemophagocytic lymphohistiocytosis.	2011-2011	Case Series	Serological	Viruses	1	High
3575	Nainiwal-2005	Bilateral vitreous haemorrhage associated with dengue fever.	2004-2004	Case Series	Serological	Viruses	1	High
3576	Nandi-2009	Spectrum of Acute Viral Hepatitis in Southern India.	2003-2004	Case Series	Serological	Viruses	4	High
3577	Sadiq-2014	Central retinal artery occlusion secondary to dengue fever.	2013-2013	Case Series	Serological	Viruses	1	High
3585	Mehra-2012	Acute tubular necrosis in dengue fever in a child.	2011-2011	Case Series	Serological	Viruses	1	High
3592	Mendhekar-2006	Classical mania associated with dengue infection.	2003-2003	Case Series	Serological	Viruses	1	High
3614	Talib-2013	Dengue fever triggering systemic lupus erythematosus and lupus nephritis: a case report.	2012-2012	Case Series	Serological	Viruses	1	High
3629	Samanta-2012	Unique neurological manifestations of dengue virus in pediatric population: a case series.	2010-2010	Case Series	Serological	Viruses	1	High
3637	Sunderalingam-2013	Dengue Viral Myositis Complicated with Rhabdomyolysis and Superinfection of Methicillin-Resistant Staphylococcus aureus.	2012-2012	Case Series	Serological	Viruses	1	High
3641	Sulekha-2004	Guillain-Barre syndrome following dengue fever.	2003-2003	Case Series	Serological	Viruses	1	High
3644	Shamim-2010	Frequency, pattern and management of acute abdomen in dengue fever in Karachi, Pakistan.	2005-2008	Case Series	Serological	Viruses	1	High
3647	Muzaffar-2006	Dengue encephalitis: why we need to identify this entity in a dengue-prone region.	2005-2005	Case Series	Serological	Viruses	1	High
3648	Tirumala-2012	Severe cytomegalovirus infections in immunocompetent patients at admission as dengue mimic: successful treatment with intravenous ganciclovir.	2011-2011	Case Series	Serological	Viruses	1	High
3657	Mitra-2014	Hemophagocytic syndrome in severe dengue Fever: a rare presentation.	2012-2012	Case Series	Serological	Viruses	1	High
3658	Gir-2010	Low mortality during 2008 outbreak of dengue in Delhi, India: a clinicobiochemical study	2008-2009	Case Series	Serological	Viruses	1	High
3661	Nanda-2014	Pediatric ischemic stroke due to dengue vasculitis.	2013-2013	Case Series	Serological	Viruses	1	High
3669	Viswanathan-2010	Fatal fulminant hepatic failure in a diabetic with primary dengue.	2009-2009	Case Series	Serological	Viruses	1	High
3677	Narayanan-2002	Dengue fever epidemic in Chennai--a study of clinical profile and outcome.	2001-2001	Case Series	Serological	Viruses	1	High
3679	Naresh-2008	Dengue hemorrhagic fever complicated with encephalopathy and myocarditis: a case report.	2007-2007	Case Series	Serological	Viruses	1	High
3717	Pal-2014	Dengue associated hemophagocytic lymphohistiocytosis: a case series.	2012-2012	Case Series	Serological	Viruses	1	High
3728	Pandey-2008	Dengue Virus, Nepal	2006-2006	Case Series	Serological	Viruses	1	High
3770	Srivastava-2013	Organic mania in dengue.	2009-2009	Case Series	Serological	Viruses	1	High
[truncated: 411 more rows]

## Sheet: Reporting bias towards urban ar
IDDO id	Publication	Study site name	Country	Longitude	Latititude	Nearest City	Population of the nearest city	Distance from the study site (in km)
238	Chheng-2013	Angkor Hospital for Children	Cambodia	103.86	13.3622	Siem Reab	126307	0.865374
272	Kanoksil-2013	10 Provincial Hospitals in the Northeast	Thailand	100.605	19.2959	Lampang	157001	162.901
278	Ochiai-2008	Kolkota	India	88.3558	22.5832	Calcutta	4638350	1.53299
278	Ochiai-2008	Hue	Viet Nam	107.563	16.4502	Hue	292450	3.78776
278	Ochiai-2008	Several Government Hospitals	Indonesia	106.845	-6.21676	Jakarta	8556798	4.39472
285	Vaughn-1997	Bangkok Children's Hospital, Kamphaeng Phet Provincial Hospital	Thailand	100.546	13.7977	Bangkok	4935988	8.99133
299	Vong-2010	Two rural districts	Cambodia	105.465	11.9914	Phnum Penh	1673131	75.6328
300	Watt-2003	Chiangrai Regional Hospital	Thailand	99.7233	19.8737	Chiang Mai	206270	142.606
305	Sirivichayakul-2012	Muang District	Thailand	99.6341	13.451	Nakhon Pathom	117677	61.6556
307	Libraty-2007	Kamphaeng Phet Provincial Hospital	Thailand	99.3673	16.1398	Nakhon Sawan	100087	89.6528
317	Gatchalian-1999	Quezon City General Hospital	Philippines	121.018	14.6615	Manila	10546511	6.94643
317	Gatchalian-1999	Research Institute of Tropical Medicine	Philippines	121.041	14.422	San Pedro	278406	7.18914
324	Silpapojakul-1991	Haad-yai Hospital	Thailand	100.53	6.88999	Hat Yai	192629	13.8897
325	Strickman-1994	Rural areas	Thailand	100.524	13.7279	Bangkok	4935988	2.61626
328	Katherason-2008	Hospital Terengganu	Malaysia	103.14	5.33082	Kuala Terengganu	290312	0.0928397
328	Katherason-2008	Hospital Universiti Sains Malaysia	Malaysia	102.281	6.09905	Kota Bahru	283657	5.0778
340	Tay-2003	Ipoh Hospital	Malaysia	100.8	4.80729	Taiping	220589	10.6267
344	Poon-2012	National University Hospital	Singapore	103.851	1.28009	Singapore	3601745	2.2159
351	Suharti-2009	Dr. Kariadi Hospital	Indonesia	110.417	-6.96667	Semarang	1287754	0.52224
358	Suttinont-2006	Banmai Chaiyapod Hospital, Loei Hospital, Maharat Rachasima Hospital, Chumphon Hospital (respectively)	Thailand	99.18	10.493	Surat Thani	129891	151.347
361	Thap-2002	Maharat Hospital	Thailand	102.255	14.8882	Nakhon Ratchasima	209114	20.7597
1212	Stoesser-2013	Angkor Hospital for Children	Cambodia	103.856	13.3587	Siem Reab	126307	1.31469
1215	Beckett-2005	Sumber Waras Hospital	Indonesia	106.759	-6.16833	Jakarta	8556798	7.97203
1216	Capeding-2013	Cipto Mangunkusumo General Hospital, Hasan Sadikin Hospital, Sanglah Hospital (respectively)	Indonesia	106.845	-6.21154	Jakarta	8556798	3.8879
1216	Capeding-2013	Hospital Kuala Lumpur, Penang General Hospital	Malaysia	101.643	3.12762	Petaling Jaya	535763	4.0018
1216	Capeding-2013	Tien Giang General Hospital	Viet Nam	106.252	10.4649	My Tho	123170	16.5858
1216	Capeding-2013	City Health Office	Philippines	124.027	10.5191	Lapu-Lapu	246211	22.2719
1216	Capeding-2013	Ban Pong and Potharam hospitals, Kamphaeng Phet Provincial hospital (respectively)	Thailand	99.5227	16.4828	Phitsanulok	106427	88.0036
1217	Gasem-2009	Dr. Kariadi University Hospital	Indonesia	110.712	-7.61453	Grogol	103442	10.0492
1218	Hoa-1998	Centre for Tropical Diseases, Cho Quan Hosptial	Viet Nam	106.63	10.8231	Ho Chi Minh City	3496586	8.14848
1219	Wattanathum-2003	Deja Hospital	Thailand	100.536	13.7571	Bangkok	4935988	4.90583
1219	Wattanathum-2003	Phramongkutklao Hospital	Thailand	100.534	13.768	Bangkok	4935988	5.62884
1219	Wattanathum-2003	Bangkok Prapradang Hospital	Thailand	100.551	13.6085	Samut Prakan	390744	6.334
1220	Litzow-2009	Jose Fabella Memorial Hospital	Philippines	120.984	14.5995	Manila	10546511	2.74422
1221	Roongpoovapatr-2010	King Chulalongkorn Memorial Hospital	Thailand	100.476	13.7234	Bangkok	4935988	2.66967
1222	Phetsouvanh-2006	Mahosot Hospital	Lao People's Democratic Republic	102.621	17.9455	Vientiane	199863	2.94398
1224	Buchy-2005	Khanh Hoa Provincial Hospital	Viet Nam	109.193	12.2493	Nha Trang	288122	0.285641
1224	Buchy-2005	Binh Thuan Provincial Hospital	Viet Nam	106.702	10.9086	Bien Hoa	417542	13.6512
1225	Ochiai-2005	Unspecified study site	Pakistan	67.007	24.859	Karachi	11969284	0.326789
1225	Ochiai-2005	Unspecified study site	India	88.3942	22.5858	South Dum Dum	462413	3.1452
1225	Ochiai-2005	North Jakarta	Indonesia	106.861	-6.1369	Jakarta	8556798	5.92148
1229	Nga-2006	Twelve community health posts	Viet Nam	108.143	11.2267	Phan Thiet	163861	33.183
1230	Tien-2010	Six schools	Viet Nam	105.126	10.5216	Long Xuyen	159905	36.33
1231	Tran-2005	Son La Provincial Hospital, all district hospitals	Viet Nam	103.909	21.3275	Hoa Binh	107761	157.031
1234	Kasper-2010	Kandal and Oudong districts	Cambodia	104.917	11.5588	Phnum Penh	1673131	1.27274
1235	Rammaert-2011	Takeo Hospital	Cambodia	104.783	10.9891	Phnum Penh	1673131	66.3001
1235	Rammaert-2011	Kampong Cham Provincial Hospital	Cambodia	105.461	11.993	Phnum Penh	1673131	75.3667
1237	Ellis-2006	Kwai River Christian Hospital	Thailand	99.0129	14.6701	Nakhon Pathom	117677	147.211
1238	Tiangpitayakorn-1997	Khonkaen Regional Hospital	Thailand	102.622	15.9717	Khon Kaen	148236	54.5858
1239	Chanyasanha-1998	Six malaria clinics, two from each province	Thailand	99.5328	14.0228	Nakhon Pathom	117677	61.2036
1240	Wuthiekanun-2007	Udon Thani Hospital	Thailand	102.781	17.4148	Udon Thani	251672	1.07613
1241	Chaowagul-1989	Sappasitprasong Hospital	Thailand	104.856	15.2287	Ubon Ratchathani	125349	3.69488
1242	Gopal-2010	Hospital Kuala Lumpur	Malaysia	103.15	5.31561	Kuala Terengganu	290312	1.964
1242	Gopal-2010	Hospital Ipoh	Malaysia	101.092	4.60417	Ipoh	692247	2.52194
1242	Gopal-2010	Hospital Universiti Sains Malaysia	Malaysia	102.281	6.0991	Kota Bahru	283657	5.07984
1243	Gill-2009	Philippine General Hospital	Philippines	120.986	14.5777	Manila	10546511	4.9969
1244	Abdul-2013	Universiti Sains Malaysia,Penang,Malaysia	Malaysia	100.302	5.35619	Georgetown	176516	1.74644
1244	Abdul-2013	Universiti Sains Malaysia	Malaysia	102.276	6.08725	Kota Bahru	283657	5.41335
1245	Abucejo-Ladesma-2007	Governor Celestino Gallares Memorial Hospital (Gallares Hospital)	Philippines	123.857	9.64469	Talisay	136658	68.4451
1247	Bhengsri-2011	Khon Kaen (unspecified Community hospitals)	Thailand	102.825	16.4409	Khon Kaen	148236	2.39592
1247	Bhengsri-2011	Chiang Rai (Unspecified Community hospital)	Thailand	99.8399	19.9213	Chiang Mai	206270	153.894
1248	Soulaphy-2013	Ten villages in Moonlapamok and Khong districts	Lao People's Democratic Republic	105.876	14.755	Vientiane	199863	499.18
1250	Lim-1995	Maternity Hospital Kuala Lumpur	Malaysia	101.687	3.139	Kuala Lumpur	1482359	3.47197
1251	Al-Taiar-2013	Kuala Terengganu Hospital	Malaysia	103.15	5.32009	Kuala Terengganu	290312	1.53293
1251	Al-Taiar-2013	Hat Yai Hospital	Thailand	100.468	7.01654	Hat Yai	192629	1.85885
1253	Shwe-2002	Medical Unit III Yangon Children's Hospital	Myanmar	96.1527	17.1025	Rangoon	4572948	34.7456
1254	Ahmed-2007	Hospital Universiti Sains Malaysia	Malaysia	102.282	6.09911	Kota Bahru	283657	5.15376
1255	Anantapreecha-2005	Maharat Nakhon Ratchasima Hospital	Thailand	102.099	14.9851	Nakhon Ratchasima	209114	1.66703
1255	Anantapreecha-2005	Lampang Hospital	Thailand	99.5067	18.2858	Lampang	157001	2.85543
1255	Anantapreecha-2005	Charoenkrung Pracharak Hospital	Thailand	100.494	13.6942	Bangkok	4935988	4.02309
1255	Anantapreecha-2005	Pathum Thani Hospital	Thailand	100.523	14.0206	Pak Kret	190431	13.488
1255	Anantapreecha-2005	Ratchaburi Hospital	Thailand	99.8168	13.531	Nakhon Pathom	117677	41.5083
1256	Lim-1988	National University of Malaysia	Malaysia	101.525	3.50925	Rawang	135410	21.917
1256	Lim-1988	22 different Hospitals	Malaysia	101.976	4.21048	Rawang	135410	108.317
1258	Camer-2003	Philippine General Hospital	Philippines	120.986	14.5777	Manila	10546511	4.99819
1258	Camer-2003	Samar Provincial Hospital	Philippines	124.774	12.3613	Tacloban	191030	122.095
1260	Ali-2011	Universiti Kebangsaan Malaysia Medical Centre	Malaysia	101.726	3.09905	Kuala Lumpur	1482359	7.01696
1261	Anunnatsiri-1998	Srinagarind Hospital	Thailand	102.83	16.4683	Khon Kaen	148236	5.36987
1262	Yuliarti-2012	Cipto Mangunkusumo Hospital	Indonesia	106.847	-6.19707	Jakarta	8556798	2.70211
1262	Yuliarti-2012	Fatmawati Hospital	Indonesia	106.796	-6.29441	Pamulang	176761	7.45706
1263	Likitnukul-2004	Chulalongkorn Hospital	Thailand	100.537	13.7315	Bangkok	4935988	4.01711
1265	Paul-1987	Kab Cherng Hospital	Thailand	103.643	14.8229	Ubon Ratchathani	125349	136.074
1267	Petdachai-2004	Phrachomklao Hospital	Thailand	99.9382	13.1183	Nakhon Pathom	117677	79.1284
1268	Tiawilai-2015	Photharam Hospital	Thailand	99.8522	13.6941	Nakhon Pathom	117677	26.4454
1269	Tjia-1985	Tan Tock Seng Hospital	Singapore	103.847	1.3208	Singapore	3601745	2.33513
1273	Hongsuwan-2014	Ubon Ratchathani Hospital	Thailand	104.844	15.3152	Ubon Ratchathani	125349	7.40713
1273	Hongsuwan-2014	Udon Thani Hospital	Thailand	102.99	17.4294	Udon Thani	251672	21.2879
1273	Hongsuwan-2014	Nong Khai Hospital	Thailand	102.742	17.8812	Udon Thani	251672	52.6515
1273	Hongsuwan-2014	Maha Sarakham Hospital	Thailand	103.299	16.1817	Khon Kaen	148236	56.6507
1273	Hongsuwan-2014	Sisaket Hospital	Thailand	104.276	15.1179	Ubon Ratchathani	125349	61.2573
1273	Hongsuwan-2014	Chaiyaphum Hospital	Thailand	102.036	15.8055	Nakhon Ratchasima	209114	89.8306
1273	Hongsuwan-2014	Yasothon Province Hospital	Thailand	104.152	15.7893	Ubon Ratchathani	125349	94.1753
1273	Hongsuwan-2014	Burirum Hospital	Thailand	103.113	15.0046	Nakhon Ratchasima	209114	108.752
1273	Hongsuwan-2014	Loei Provincial Hospital	Thailand	101.729	17.4528	Udon Thani	251672	112.613
1273	Hongsuwan-2014	Nakhon Phanom Hospital	Thailand	104.776	17.4143	Udon Thani	251672	210.693
1276	Ahmad-2007	University Sains Malaysia (USM) Health Campus	Malaysia	102.285	6.10075	Kota Bahru	283657	5.44195
1277	Alera-2015	Punta Princesa Health Centre	Philippines	123.873	10.2961	Cebu	814296	3.9551
1278	Ali-2011	University Kebangsaan Malaysia (UKM) Medical Centre	Malaysia	101.727	3.09893	Kuala Lumpur	1482359	7.03709
1279	Anderson-2014	Mahosot Hospital	Lao People's Democratic Republic	102.612	17.9603	Vientiane	199863	1.09254
1281	Buppajarntham-2014	Thammasat University Hospital	Thailand	100.615	14.0742	Khlong Luang	121733	3.78623
1282	Lee-1999	University of Malaya, Faculty of Medicine	Malaysia	101.653	3.11593	Petaling Jaya	535763	4.11553
1283	Imran-2005	Singapore General Hospital	Singapore	103.835	1.28001	Singapore	3601745	2.76758
1284	Tuan-2015	Hue Central hospital	Viet Nam	107.587	16.4629	Hue	292450	2.06154
1288	Ong-2009	National University Health System	Singapore	103.784	1.29249	Singapore	3601745	7.43611
1292	Ang-2006	Selayang Hospital	Malaysia	101.646	3.24291	Selayang Baru	242179	3.03924
1297	Ariyapruchya-2003	Ramathibodi Hospital	Thailand	100.527	13.7661	Bangkok	4935988	4.96604
1298	Ariza-2008	Universiti Teknologi MARA, Shah Alam	Malaysia	101.504	3.06966	Shah Alam	521219	6.24463
1299	Baker-2008	Hospital for Tropical Diseases	Viet Nam	105.848	21.0096	Ha Noi	1452055	2.40613
1300	Balm-2012	National University Hospital	Singapore	103.783	1.29408	Singapore	3601745	7.47743
1302	Boonma-1995	Bangkok General Hospital	Thailand	100.582	13.7695	Bangkok	4935988	9.85614
1303	Boonyagars-2010	Vajira Hospital	Thailand	100.509	13.7811	Bangkok	4935988	5.75887
1306	Cardosa-2009	Unspecified Hospital in Sarawak	Malaysia	111.892	2.29674	Sibu	204484	6.87977
1307	CDC-1999	Ipoh	Malaysia	101.089	4.60653	Ipoh	692247	2.25534
1307	CDC-1999	Sikamat city	Malaysia	101.99	2.76073	Seremban	390647	7.2008
1307	CDC-1999	Near Bukit Pelandok	Malaysia	101.994	3.21331	Ampang Jaya	682053	25.7989
1310	Chaiwarith-2005	Maharaj Nakorn Chiang Mai Hospital	Thailand	98.9749	18.7896	Chiang Mai	206270	1.27605
1312	Gip-1989	Assam Jawa	Malaysia	101.281	3.30398	Subang Jaya	954266	32.5309
1315	Kong-1990	General Hospital	Malaysia	101.702	3.17188	Kuala Lumpur	1482359	1.61948
1317	Liew-2004	KK Women's and Children's hospital	Singapore	103.847	1.31055	Singapore	3601745	1.21704
1319	Moy-2015	Khoo Teck Puat Hospital	Singapore	103.839	1.42394	Singapore	3601745	13.8394
1324	Cheong-1996	Hospital Kuala Lumpur	Malaysia	101.702	3.17189	Kuala Lumpur	1482359	1.60209
1326	Chew-2009	Hospital Sultanah Aminah Johor Bahru	Malaysia	103.746	1.45866	Johor Bahru	838947	2.41482
1331	Chin-2008	Hospital Taiping	Malaysia	100.736	4.84998	Taiping	220589	2.13213
1336	Chong-2012	University Malaya Medical Centre	Malaysia	101.652	3.11253	Petaling Jaya	535763	3.8376
1337	Chotigeat-2003	Rajavithi Hospital	Thailand	100.537	13.7641	Bangkok	4935988	5.48923
1338	Chotmongkol-2004	Khon Kaen University	Thailand	102.831	16.469	Khon Kaen	148236	5.44838
1341	De-2013	Sihanouk Hospital Center of HOPE	Cambodia	104.913	11.5672	Phnum Penh	1673131	0.837486
1347	Engelkens-1990	Sumatera Barat (Unspecified location)	Indonesia	100.482	-1.08286	Padang	869534	20.8605
1352	Fongcom-2009	Lamphun Provincial Hospital	Thailand	99.0283	18.6157	Chiang Mai	206270	21.1114
1356	Gerona-2009	University of Santo Tomas Hospital	Philippines	120.991	14.6115	Manila	10546511	2.42203
1359	Hatrongjit-2015	Suphan Buri (unknown hospital)	Thailand	100.043	14.5157	Nakhon Pathom	117677	77.3746
1360	Hayes-1988	San Lazaro Hospital	Philippines	120.982	14.6138	Manila	10546511	1.43215
1362	Hongsiriwon-2002	Chon Buri Regional Hospital	Thailand	100.983	13.3521	Chon Buri	224441	5.64641
1363	Hsu-2010	Changi General Hospital	Singapore	103.95	1.34071	Singapore	3601745	12.0444
1364	Huong-2010	Ho Chi Minh City (unknown hospital)	Viet Nam	106.621	10.7893	Ho Chi Minh City	3496586	7.59225
1365	Hutspardol-2011	Srinakharinwirot University, Department of Pediatrics	Thailand	100.985	14.1108	Thanyaburi	124937	31.3137
1366	Graham-1999	Gondokusuman, Yogyakarta	Indonesia	110.369	-7.79722	Yogyakarta	653124	1.9198
1369	Janjindamai-2003	Prince of Songkhla University, Department of Pediatrics	Thailand	100.499	7.00646	Hat Yai	192629	3.23085
1372	Sangkasuwan-2007	Sikarin Hospital	Thailand	100.646	13.6542	Samut Prakan	390744	6.2914
1373	Jitmuang-2008	Nan Hospital	Thailand	100.789	18.7948	Lampang	157001	148.94
1374	Johan-2013	Universiti Putra Malaysia	Malaysia	101.718	2.99178	Kajang-Sungai Chua	355092	5.87183
1375	Jusuf-1998	Hasan Sadikin General Hospital	Indonesia	107.599	-6.89835	Bandung	1676048	1.30534
1376	Kaitwatcharachai-2000	Songklanagarind Hospital	Thailand	100.495	7.00693	Hat Yai	192629	2.84972
1380	Kerdsin-2011	Uttaradit Hospital	Thailand	100.087	17.6188	Phitsanulok	106427	90.9164
1380	Kerdsin-2011	Phetchabun Hospital	Thailand	101.154	16.4271	Phitsanulok	106427	103.81
1381	Khamim-2015	Ban Pong Hospital	Thailand	99.8714	13.817	Nakhon Pathom	117677	20.3666
1382	Khan-2010	Kolkota	India	88.3699	22.5741	Calcutta	4638350	1.11344
1382	Khan-2010	Hue (unspecified location)	Viet Nam	107.564	16.4505	Hue	292450	3.68652
1382	Khan-2010	Karachi (unspecified location)	Pakistan	67.0331	24.9016	Karachi	11969284	5.17347
1382	Khan-2010	Tanjung Priok (unknown location)	Indonesia	106.87	-6.14215	Jakarta	8556798	6.08992
1382	Khan-2010	Koja (unknown location)	Indonesia	106.905	-6.11972	Jakarta	8556798	10.6424
1388	Koay-2004	Beaufort Hospital	Malaysia	115.741	5.35144	Kota Kinabalu	493650	77.8112
1392	Yew-2015	Sarawak General Hospital	Malaysia	110.34	1.54364	Kuching	602113	0.708763
1397	Kyaw-Zin-2007	Central Women's Hospital	Myanmar	96.1276	16.7827	Rangoon	4572948	2.51916
1399	Laohapensang-2010	Chiang Mai University Hospital	Thailand	98.9743	18.7896	Chiang Mai	206270	1.30251
1404	Le-1986	Bach Mai Hospital	Viet Nam	105.84	21.0025	Ha Noi	1452055	3.05608
1410	Leong-2015	Penang General Hospital	Malaysia	100.485	5.26323	Bukit Mertajam	221882	12.1808
1413	Lim-1987	Institute for Medical Research	Malaysia	101.699	3.16898	Kuala Lumpur	1482359	1.54811
1434	McGready-2010	Shoklo Malaria Reasearch Unit	Thailand	98.5589	16.7077	Phitsanulok	106427	182.602
1441	Nadiyah-2015	Hospital Raja Perempuan Zainab II	Malaysia	102.246	6.12465	Kota Bahru	283657	0.865873
1449	Ng-2009	Hospital Tengku Ampuan Afzan	Malaysia	103.322	3.80009	Kuantan	382628	2.98739
1455	Oh-1995	Communicable Disease Centre	Singapore	103.851	1.31957	Singapore	3601745	2.17794
1479	Phan-2006	National Hospital of Pediatrics	Viet Nam	105.809	21.0247	Ha Noi	1452055	3.31644
1483	Phommasone-2013	Salavan Provincial Hospital	Lao People's Democratic Republic	106.411	15.7147	Vientiane	199863	475.939
1493	Pohan-2004	Persahabatan Hospital	Indonesia	106.884	-6.20403	Jakarta	8556798	6.58096
1498	Porter-2014	Sa Kaeo Crown Prince Hospital	Thailand	102.072	13.8166	Chon Buri	224441	124.769
1498	Porter-2014	Phonsawan Hospital	Thailand	104.469	17.455	Udon Thani	251672	178.172
1520	Tan-1998	Kandang Kerbau Women's and Children's Hospital	Singapore	103.847	1.31012	Singapore	3601745	1.1743
1523	Taylor-2009	Oxford University Clinical Research Unit	Viet Nam	105.847	21.0095	Ha Noi	1452055	2.40377
1531	Baggett-2009	Sa Kaeo (Unspecified Hospital)	Thailand	102.295	13.4502	Chanthaburi	101914	95.5618
1531	Baggett-2009	Nakhon Phanom province (unspecified study site)	Thailand	104.778	17.4134	Udon Thani	251672	210.883
1535	Kruse-2013	Pediatric Hospital Number 1	Viet Nam	106.704	10.7814	Ho Chi Minh City	3496586	1.49111
1538	Jiang-2005	Armed Forces Research Institute of Medical Sciences	Thailand	100.536	13.7664	Bangkok	4935988	5.58698
1539	Sanjay-2008	Alexandra Hospital	Singapore	103.801	1.28662	Singapore	3601745	5.64937
1548	Slesak-2009	Luang Namtha Hospital	Lao People's Democratic Republic	101.399	20.9309	Vientiane	199863	352.873
1552	Sorakhunpipitkul-2011	Vichiayut Hospital & Medical Center	Thailand	100.533	13.7804	Bangkok	4935988	6.64246
1558	Tambyah-2008	National University of Singapore	Singapore	103.776	1.29663	Singapore	3601745	8.19409
1571	Vitug-2006	Asian Hospital and Medical Center	Philippines	121.044	14.4134	San Pedro	278406	6.19342
1579	Yokmek-2013	Mueang District Government Hospital	Thailand	98.5256	8.4502	Surat Thani	129891	117.029
1580	Yoshida-1999	Udayana University Hospital	Indonesia	115.173	-8.7898	Denpasar	409323	16.3644
1587	Ballera-2015	Concepcion	Philippines	121.318	14.081	San Pablo	213850	1.74473
1589	van-1999	Bethesda Hospital	Indonesia	110.378	-7.78315	Yogyakarta	653124	0.971313
1589	van-1999	St Carolus Hospital	Indonesia	106.851	-6.19606	Jakarta	8556798	2.91251
1590	Bhengsri-2011	Crown Prince Hospital	Thailand	102.072	13.8166	Chon Buri	224441	124.797
1593	Brown-1984	Mentekab Hospital	Malaysia	102.344	3.48417	Ampang Jaya	682053	73.7477
1594	Capeding-2013	Research Institute of Tropical Medicine	Philippines	121.041	14.422	San Pedro	278406	7.18477
1594	Capeding-2013	Philippine Children's Medical Center	Philippines	121.041	14.6472	Manila	10546511	8.24693
1603	Ha-1996	South Vietnam (12 provinces)	Viet Nam	106.631	10.8081	Ho Chi Minh City	3496586	7.16661
1612	Mayxay-2015	Phalanxay District Hospital	Lao People's Democratic Republic	104.748	16.5498	Vientiane	199863	276.507
1613	Win-2014	Yangon Children's Hospital	Myanmar	96.1289	16.7829	Rangoon	4572948	2.38555
1614	Kasper-2012	Phnom Penh (9 District Hospitals)	Cambodia	104.825	11.5861	Phnum Penh	1673131	10.5285
1621	Lee-2002	Singapore National Eye Centre	Singapore	103.836	1.28086	Singapore	3601745	2.63441
1624	Leelarasamee-2004	10 Community Hospitals	Thailand	100.485	13.7579	Bangkok	4935988	3.49096
1627	Lin-2000	Dong Thap Province hospital	Viet Nam	105.638	10.4692	Long Xuyen	159905	24.4018
1628	Lochindarat-2014	9 Hospitals in Thailand	Thailand	100.535	13.7658	Bangkok	4935988	5.50031
1630	Hatta-2007	Makassar (3 Hospitals)	Indonesia	119.494	-5.13308	Makasar	1351104	9.28531
1632	Olsen-2015	Prasat Neurological Institute	Thailand	100.527	13.7693	Bangkok	4935988	5.2793
1633	Pancharoen-2000	Prapokklao hospital	Thailand	102.102	12.6043	Chanthaburi	101914	1.04473
1633	Pancharoen-2000	Prapokklao hospital	Thailand	102.102	12.6043	Chanthaburi	101914	1.04784
1633	Pancharoen-2000	Hat Yai Hospital	Thailand	100.467	7.01687	Hat Yai	192629	1.89721
1633	Pancharoen-2000	Siriraj Hospital	Thailand	100.485	13.7579	Bangkok	4935988	3.49483
1633	Pancharoen-2000	Thammasartchalermprakiat Hospital	Thailand	100.615	14.0741	Khlong Luang	121733	3.81497
1633	Pancharoen-2000	Chulalongkorn Hospital	Thailand	100.537	13.7311	Bangkok	4935988	4.0228
1633	Pancharoen-2000	Ramathibodi Hospital	Thailand	100.527	13.766	Bangkok	4935988	4.94042
1633	Pancharoen-2000	Khon Kaen University Hospital	Thailand	102.83	16.4681	Khon Kaen	148236	5.34452
1633	Pancharoen-2000	Queen Sirikit National Institute of Child Health	Thailand	100.535	13.7659	Bangkok	4935988	5.5069
1633	Pancharoen-2000	Phramongkutklao Hospital	Thailand	100.535	13.768	Bangkok	4935988	5.637
1633	Pancharoen-2000	Vajira Hospital	Thailand	100.509	13.7803	Bangkok	4935988	5.67098
1633	Pancharoen-2000	Chonburi Hospital	Thailand	100.983	13.3519	Chon Buri	224441	5.6715
1633	Pancharoen-2000	Bhumibol Adulyadej Hospital	Thailand	100.618	13.9091	Pak Kret	190431	11.7176
1639	Mendoza-2013	Manila Doctors Hospital	Philippines	120.983	14.5819	Manila	10546511	4.45663
1639	Mendoza-2013	The Medical City	Philippines	121.069	14.5901	Cainta	291755	5.56137
1639	Mendoza-2013	Ospital ng Maynila Medical Center	Philippines	120.986	14.5639	Manila	10546511	6.47636
1639	Mendoza-2013	Cardinal Santos Medical Center	Philippines	121.046	14.5976	Cainta	291755	8.21754
1639	Mendoza-2013	Makati Medical Center	Philippines	121.015	14.559	Manila	10546511	8.32767
1639	Mendoza-2013	National Kidney & Transplant Institute	Philippines	121.045	14.6488	Manila	10546511	8.69368
1639	Mendoza-2013	East Avenue Medical Center	Philippines	121.048	14.6422	Manila	10546511	8.75618
1641	Punjabi-2012	Jayapura Provincial Hospital	Indonesia	140.709	-2.53438	Jaya Pura	137808	1.36886
1644	Moehario-2009	University of Indonesia	Indonesia	106.829	-6.368	Depok	1255343	2.44744
1647	Mueller-2014	Soun Kouma & Ou Chra (2 Hospitals)	Cambodia	102.622	12.8821	Bat Dambang	154622	68.6112
1647	Mueller-2014	Shoul (1 Health centre)	Cambodia	106.213	12.6302	Phnum Penh	1673131	183.456
1648	Mustafa-2010	Poliklinik Kelan Jaya	Malaysia	101.6	3.10433	Petaling Jaya	535763	2.31863
1648	Mustafa-2010	Poliklinik Komuniti Shah Alam	Malaysia	101.491	3.07159	Klang	936664	5.74391
1648	Mustafa-2010	Poliklinik Jinjang	Malaysia	101.663	3.21809	Selayang Baru	242179	5.94614
1648	Mustafa-2010	Poliklinik Sg Buloh	Malaysia	101.559	3.20326	Subang Jaya	954266	6.73278
1649	Myint-2014	Universitas Padjadjara Hospital	Indonesia	107.599	-6.89567	Bandung	1676048	1.59998
1653	Punjabi-2013	Infectious Disease Hospital	Indonesia	106.862	-6.13019	Jakarta	8556798	6.57203
1653	Punjabi-2013	Koja Hospital	Indonesia	106.899	-6.10957	Jakarta	8556798	10.9129
1655	Mohd-2015	Johor	Malaysia	103.389	2.05217	Kluang	177063	7.73749
1655	Mohd-2015	Negeri Sembilan	Malaysia	102.101	2.82384	Seremban	390647	20.9826
1655	Mohd-2015	Kedah	Malaysia	100.617	5.9498	Alor Setar	222711	32.6139
1655	Mohd-2015	Terengganu	Malaysia	103.078	4.62592	Kuala Terengganu	290312	78.5952
1655	Mohd-2015	Pahang	Malaysia	102.387	3.77774	Ampang Jaya	682053	97.7843
1655	Mohd-2015	Kelantan	Malaysia	102.037	5.18623	Kota Bahru	283657	106.222
1662	Tan-2014	Yankin Children's Hospital	Myanmar	96.1597	16.8352	Rangoon	4572948	5.13035
1662	Tan-2014	Thingangyun Sanpya General Hospital	Myanmar	96.1908	16.8343	Rangoon	4572948	6.56753
1667	Noor-2012	Hospital Tumpat	Malaysia	102.157	6.18977	Kota Bahru	283657	11.9911
1667	Noor-2012	Hospital Pasir Mas	Malaysia	102.119	6.01344	Kota Bahru	283657	17.8342
1667	Noor-2012	Hospital Tanah Merah	Malaysia	102.153	5.81064	Kota Bahru	283657	35.713
1667	Noor-2012	Hospital Pasir Puteh	Malaysia	102.387	5.8331	Kota Bahru	283657	35.8039
1667	Noor-2012	Hospital Machang	Malaysia	102.226	5.76334	Kota Bahru	283657	39.6895
1667	Noor-2012	Hospital Jeli	Malaysia	101.844	5.70107	Kota Bahru	283657	63.9394
1667	Noor-2012	Hospital Kuala Krai	Malaysia	102.199	5.53539	Kota Bahru	283657	65.1626
1667	Noor-2012	Hospital Gua Musang	Malaysia	101.955	4.85945	Ipoh	692247	102.191
1668	Sangthawan-2003	Hospital Bangkok Prapradang	Thailand	100.551	13.6085	Samut Prakan	390744	6.33508
1671	Swaddiwudhipong-2001	Mae Sot Hospital	Thailand	98.5723	16.7098	Phitsanulok	106427	181.164
1678	ter-2000	Community Health Care Clinic , Xavier University	Philippines	124.649	8.4758	Cagayan	456079	3.66751
1678	ter-2000	Northern Mindanao Medical Center	Philippines	124.649	8.48563	Cagayan	456079	4.56122
1678	ter-2000	Madonna and Child Hospital	Philippines	124.635	8.47733	Cagayan	456079	4.88839
1678	ter-2000	Madonna and Child Hospital	Philippines	101	8.47733	Puerto Princesa	164856	1952.54
1679	Newton-2009	Unspecified location	Malaysia	102.052	4.26461	Ipoh	692247	115.075
1679	Newton-2009	Lao Red Cross Blood bank	Lao People's Democratic Republic	102.139	19.8869	Vientiane	199863	218.834
1683	Wain-1998	Friendship Hospital	Viet Nam	105.85	20.9861	Ha Noi	1452055	4.99506
1686	Zaw-2013	New Yangon General Hospital	Myanmar	96.1452	16.7815	Rangoon	4572948	1.07218
1687	Ahmad-2014	Bakar Batu	Malaysia	103.754	1.46374	Johor Bahru	838947	1.8679
1687	Ahmad-2014	Telok Jawa	Malaysia	103.867	1.50032	Pasir Gudang	161355	6.13876
1687	Ahmad-2014	Kuala Masai	Malaysia	103.867	1.5003	Pasir Gudang	161355	6.13961
1687	Ahmad-2014	Simpang Arang	Malaysia	103.57	1.41387	Sekudai	178068	17.0199
1688	Aung-2013	Aung Mingalar Highway Bus Station	Myanmar	96.1587	16.9311	Rangoon	4572948	15.7116
1690	Blacksell-2015	Chiang Rai Prachanukhao Hospital	Thailand	99.8289	19.901	Chiang Mai	206270	151.393
1690	Blacksell-2015	Mae Sot	Thailand	98.3403	17.1672	Lampang	157001	173.656
1692	Brown-1988	American Refugee Committee Hospital	Thailand	101.641	14.0564	Thanyaburi	124937	100.487
1693	Capeding-2015	Jose B. Lingad Memorial Regional Hospital	Philippines	120.685	15.0349	San Fernando	257210	0.755223
1693	Capeding-2015	Southern Philippines Medical Center	Philippines	125.62	7.09806	Davao	1245382	1.74888
1693	Capeding-2015	Western Visayas Medical Center	Philippines	122.542	10.7188	Iloilo	391665	3.32549
1697	Chang-1986	Lawas district	Malaysia	115.464	4.45062	Miri	241943	165.778
1699	Chau-2010	Dong Thap Hospital	Viet Nam	105.609	10.4794	Long Xuyen	159905	21.9533
1700	Chau-2009	Huong Vuong Obstetrics Hospital	Viet Nam	106.662	10.7559	Ho Chi Minh City	3496586	4.08934
1704	Chong-2002	Seremban Hospital	Malaysia	101.944	2.70973	Seremban	390647	0.619053
1705	Duong-2015	District 6 Hospital	Viet Nam	106.657	10.7518	Ho Chi Minh City	3496586	4.80885
1706	Dittrich-2015	Setthathirat Hospital	Lao People's Democratic Republic	102.649	17.9343	Vientiane	199863	5.68889
1707	Ha-2000	19 provinces in Southern Vietnam	Viet Nam	106.333	9.95589	My Tho	123170	45.0285
1708	Duffy-1990	Site 8 Hospital	Thailand	101.597	14.0458	Thanyaburi	124937	95.7099
1709	Groen-2010	University of Diponegoro	Indonesia	110.44	-7.05204	Ungaran	135949	8.75019
1711	Handajani-2000	Red Cross Blood transfusion Unit	Indonesia	112.746	-7.26797	Surabaya	2366850	3.17878
1713	Phuong-2009	13 Healthcare facilities	Viet Nam	108.118	11.134	Phan Thiet	163861	22.6975
1715	Kittichai-2015	Ban Phaeo district	Thailand	100.093	13.585	Nonthaburi	391245	25.6676
1717	Kosasih-2013	Factory A, B & C in Bandung	Indonesia	107.612	-6.91162	Bandung	1676048	1.28966
1718	Kumarasamy-2006	Bagan Pancor	Malaysia	100.654	4.52494	Taiping	220589	37.9773
1719	Lam-2001	Hospital Universiti Sains Malaysia	Malaysia	102.281	6.09905	Kota Bahru	283657	5.08038
1720	Lani-2015	Selangor	Malaysia	101.532	3.26679	Rawang	135410	7.93353
1720	Lani-2015	Melaka	Malaysia	102.301	2.29378	Melaka	187111	10.921
1720	Lani-2015	Perak	Malaysia	100.968	4.83861	Taiping	220589	27.556
1721	Lertanekawattana-2013	Phon Phisai	Thailand	103.086	18.0498	Udon Thani	251672	77.7369
1721	Lertanekawattana-2013	Phon Charoen Hospital	Thailand	103.709	18.0086	Udon Thani	251672	117.885
1723	Limsuwan-1994	Chiang Kham Hospital	Thailand	100.297	19.5183	Chiang Mai	206270	159.733
1724	Low-2006	Environmental Health Institute	Singapore	103.791	1.30459	Singapore	3601745	6.52326
1725	Luksamijarulkul-2002	Phitsanulok Regional Blood Center	Thailand	100.21	16.8103	Phitsanulok	106427	6.50269
1726	Yusof-2006	Sekolah Perantis Pertukangan Tentera Darat	Malaysia	101.725	3.03698	Kajang-Sungai Chua	355092	8.04275
1729	Nakkhara-2013	Thung Nari	Thailand	100.117	7.18834	Hat Yai	192629	44.193
1730	Vu-2014	Lang Cheu village	Viet Nam	104.359	21.2987	Hoa Binh	107761	112.925
1730	Vu-2014	Quai To	Viet Nam	103.456	21.5524	Hoa Binh	107761	209.806
1731	Abhilash-2013	Vellore	India	79.1335	12.9189	Velluru	176812	0.402872
1733	Adhikari-2015	National Public Health Laboratory	Nepal	85.3064	27.6955	Kathmandu	822930	1.64646
1734	Adnan-2015	National Institute of Health	Pakistan	73.1375	33.6886	Islamabad	794431	7.9756
1736	Afreen-2014	Dr. M.A. Ansari Health Centre, Jamia Millia Islamia	India	77.2125	28.6147	Ni Dilli	321883	1.79167
1737	Agampodi-2014	Mihinthale	Sri Lanka	80.5046	8.35376	Trincomalee	111878	82.6059
1738	Aggarwal-2014	Haryana	India	78.4894	28.828	Amroha	179016	9.555
1739	Agasthya-2009	Project Directorate of Animal Disease Monitoring and Surveillance,	India	77.5603	13.1264	Yelahanka	123147	5.20741
1740	Aher-2008	SMGS Hospital, Jammu	India	74.862	32.7347	Jammu	490308	2.9677
1741	Ahmed-2014	Lady Reading Hospital	Pakistan	71.5689	34.0113	Peshawar	1253687	2.66395
1742	Ahmed-2015	A tertiary care hospital	India	77.2114	28.6154	Ni Dilli	321883	1.90898
1743	Ajit-2006	B.P. Koirala Institut of Health Sciences	Nepal	87.264	26.81	Dharan	112085	0.394396
1744	Alam-2013	Fatima Jinnah General and Chest Hospital	Pakistan	67.0154	30.1999	Quetta	759894	1.20177
1745	Ali-2013	Khyber Pakhtunkhawa	Pakistan	72.3266	34.9553	Mingaora	235568	19.7259
1746	Ali-2014	Aga Khan University Hospital	Pakistan	67.0792	24.8961	Karachi	11969284	8.05154
1747	Aliya-2008	Kamalapur	Bangladesh	90.4261	23.7337	Dhaka	6724976	5.24434
1748	Amaresh-2013	M.R. Medical College, Gulbarga	India	78.1839	17.3394	Serilungampalle	200293	22.0215
1749	Amin-1999	Chittagong Medical College	Bangladesh	91.8317	22.3662	Chattagam	3795034	4.60006
1750	Amin-2000	Rajshahi Medical College	Bangladesh	88.5857	24.3756	Rajshahi	713533	0.762931
1750	Amin-2000	Sylhet Medical College	Bangladesh	91.8534	24.9024	Silhat	332819	1.70036
1750	Amin-2000	Khulna Medical college	Bangladesh	89.5366	22.8332	Khulna	1371363	2.51369
1750	Amin-2000	Chittagong Medical College	Bangladesh	91.832	22.3645	Chattagam	3795034	4.45031
1751	Anand-1993	Command Hospital, Kolkata	India	88.3306	22.5285	Calcutta	4638350	5.50926
1752	Anandan-2010	Christian Medical College	India	79.1308	12.8795	Velluru	176812	4.50916
1753	Andrews-2013	Patan Hospital	Nepal	85.3202	27.6688	Lalitpur	188645	1.25069
1754	Angelakis-2012	District General Hospital	Sri Lanka	80.5492	5.94849	Moratuwa	187085	121.021
1755	Anita-2006	Lok Nayak Hospital	India	77.2377	28.639	Delhi	11215130	4.38145
1756	Aniyang-2012	CSM Medical University	India	80.9166	26.8678	Lakhnau	2541101	2.00321
1757	Aniyappanavar-2013	R L Jalappa Hospital, Kolar	India	78.1731	13.131	Kolar	129908	4.76897
1758	Anju-1999	Kalkaji	India	77.2594	28.5377	Deoli	194025	6.55298
1759	Annil-2010	Government Medical College	India	74.8537	32.7362	Jammu	490308	2.92805
1760	Anoop-2013	Kerala	India	76.2713	10.8503	Thrissur	326778	37.3375
1761	Antony-1993	Kalawati Saran Children Hospital	India	77.2107	28.6358	Delhi	11215130	3.80299
1763	Anupam-2002	St. Stephan's Hospital	India	77.2153	28.667	Delhi	11215130	0.620368
1765	Anuradha-2005	Indira Gandhi Medical College and Hospital, Simla	India	77.1828	31.1068	Shimla	182398	2.19632
1766	Appannanavar-2012	Post Graduate Institute of Medical Education and Research	India	76.7759	30.763	Chandigarh	942769	1.49362
1767	Arachchi-2003	Lady Ridgeway Hospital	Sri Lanka	79.8759	6.91766	Colombo	649496	3.17003
1768	Arif-2009	Dhaka Medical College Hospital	Bangladesh	90.3972	23.7255	Dhaka	6724976	2.92889
1769	Arindam-2013	Malda, Hooghly, Midnapore, Birbhum, Howrah, South 24 Pargana	India	88.1401	25.0122	Ingraj Bazar	172093	0.249259
1770	Aroma-2014	Christian Medical College and Hospital. Ludhiana	India	75.8582	30.9094	Ludhiana	1584743	1.73848
1771	Arora-1992	Command Hospital	India	88.3294	22.5301	Calcutta	4638350	5.43405
1772	Arora-2012	University College of Medical Sciences	India	77.3093	28.6839	Gokalpur	120720	4.0722
1773	Arvind-2008	M.L.N Medical College, Allahabad	India	81.8515	25.4515	Allahabad	1094199	1.17145
1775	Ashok-2013	Government Medical College	India	79.5259	29.2043	Haldwani	142080	2.90933
1776	Ashwani-2002	University College of Medical Sciences, GTB Hospital, Shahdara	India	77.3099	28.6835	Gokalpur	120720	4.14328
1777	Asma-2009	Bismillah Taqi Hospital	Pakistan	67.0815	24.8604	Karachi	11969284	7.21408
1778	Athar-2003	Holy Family Hospital	Pakistan	73.057	33.6408	Rawalpindi	1793197	4.79799
1779	Aurangzeb-2003	Khyber Teaching Hospital	Pakistan	71.4869	33.9928	Peshawar	1253687	5.25373
1780	Ayan-2014	Apollo Main Hospitals, Chennai	India	80.2793	13.0927	Chennai	4352932	1.04836
1781	Aziz-2002	Bangladesh Institute of Research and Rehabilitation in Diabetes, Endocrine and Metabolic Disorders BIRDEM	Bangladesh	90.3965	23.7388	Dhaka	6724976	4.36289
1782	Badave-2015	KIMS, Amalapuram	India	82.0242	16.5923	Kakinada	293303	46.8964
1783	Bakshi-2007	Defence R & D Establishment, Jhansi Road, Gwalior	India	78.0009	27.1628	Agra	1475091	3.15728
1784	Bal-2002	B.J. Medical College, Pune	India	73.8717	18.5268	Pune	3043128	3.36002
1785	Bandyopadhyay-2009	18 districts of West Bengal	India	87.855	22.9871	Barddhaman	305537	28.1306
1786	Bangash-2003	Peshawar	Pakistan	71.5795	34.0152	Peshawar	1253687	3.68317
1786	Bangash-2003	Hospital	Pakistan	0	0	Karachi	11969284	7699.65
1787	Das-1998	Jawaharlal Institute of Postgraduate Medical Education and Research	India	79.7979	11.9551	Ozhukarai	252517	3.46982
1788	Farhan-2014	Capital Devlopment Hospital	Pakistan	73.0798	33.7167	Islamabad	794431	1.86728
1790	Faruque-2012	Six tertiary level referral teaching hospitals	Bangladesh	90.3997	23.7765	Dhaka	6724976	8.55817
1791	Gaidamovich-1984	Dhaka	Bangladesh	90.407	23.8116	Tungi	352915	7.63706
1793	Yohannes-2011	Ludhiana	India	75.8569	30.9011	Ludhiana	1584743	1.894
1794	Yergolkar-2006	Karnataka	India	75.7135	15.3173	Gadag	164418	16.3234
1794	Yergolkar-2006	Maharashtra	India	75.7135	19.7518	Jalna	268968	20.5549
1794	Yergolkar-2006	Andhra Pradesh	India	79.74	15.9126	Ongole	179192	56.6195
1795	Swami-2008	PGIMER	India	76.7759	30.7621	Chandigarh	942769	1.39888
1796	Sippel-1989	Rawalpindi	Pakistan	73.0441	33.5989	Rawalpindi	1793197	0.400238
1797	Sinha-2014	Mahatma Gandhi Medical College, Jaipur	India	75.8535	26.7713	Jaipur	2817522	17.3647
1798	Singh-2011	Birendra Hospital	Nepal	85.2906	27.7117	Kathmandu	822930	1.91558
1799	Shanta-2005	Kolkata	India	88.3639	22.5726	Calcutta	4638350	0.495263
1800	Shahzad-2010	Mayo Hospital	Pakistan	74.3155	31.572	Lahore	6485175	3.52868
1801	Shah-2015	Vydehi Institute of Medical Sciences and Research Centre, Bangalore	India	77.5359	12.9725	Bangalore	5104047	2.62801
1802	Shah-2009	B.J. Wadia Hospital for Children	India	72.8417	19.0048	Bombay	12883645	5.48437
1803	Reller-2012	Teaching Hospital Karapitiya	Sri Lanka	80.2265	6.06535	Moratuwa	187085	91.226
1805	Rele-2001	Kandivli	India	72.8422	19.2011	Mira Bhayandar	740038	9.91812
1806	Bandyopadhyay-2008	R.G. Kar Medical College, Kolkata, North 24 Paraganas	India	88.3779	22.6049	South Dum Dum	462413	3.34171
1807	Banerjee-1993	Medical College Hospital, Kolkata	India	88.3604	22.5743	Calcutta	4638350	0.47997
1808	Barde-2012	Seth Govinda Das Hospital, Jabalpur	India	79.9361	23.173	Jabalpur	1049768	0.5258
1809	Barde-2015	Korea district	India	82.3881	23.3895	Chirmiri	130237	20.0799
1809	Barde-2015	Narsinghpur district	India	79.194	22.9469	Jabalpur	1049768	80.2551
1810	Barde-2015	Villages of Mandla District	India	80.371	22.5979	Jabalpur	1049768	77.4373
1811	Bari-1993	Quaid-i-Azam University	Pakistan	73.138	33.7459	Islamabad	794431	7.77118
1812	Barman-2011	Fortis Flt, Rajan Dhall Hospital	India	77.1598	28.5197	Dilli Cantonment	141831	5.59527
1814	Baruah-1993	Karb Anglong District	India	93.3406	26.2403	Dimapur	144030	52.7355
1815	Baruah-1996	Kohima district	India	94.0818	25.7391	Dimapur	144030	40.5522
1817	Basker-2014	Villupuram, Kallakuruchi, Thindivanam Districts	India	79.4871	11.9371	Ozhukarai	252517	30.7795
1818	Basnyat-2001	Patan Hospital	Nepal	85.3202	27.6686	Lalitpur	188645	1.26759
1819	Basu-2003	NRS Medical College and Hospital, Kolkata	India	88.3703	22.5617	Calcutta	4638350	1.40442
1820	Basumatary-2013	Gauhati Medical College & Hospital, Guwahati	India	91.7683	26.1597	Guwahati	923348	3.83291
1821	Baten-1983	Institute of Postgraduate Medicine and Research, Dhaka	Bangladesh	90.3944	23.7391	Dhaka	6724976	4.36744
1822	Beena-2010	Father Muller Medical College, Kankanady	India	74.8615	12.8675	Mangaluru	421813	2.71964
1823	Behera-2012	A costal village	India	79.7396	15.9131	Ongole	179192	56.6856
1824	Benachinmardi-2013	ESIC Medical College and PGIMSR, Rajajinagar	India	77.5535	12.9912	Bangalore	5104047	2.45612
1825	Bera-1996	Midnapore district	India	87.3206	22.4299	Kharagpur	222479	10.0518
1827	Bhagirathi-2010	Cuttack	India	85.8826	20.4622	Kataka	606184	0.911565
1827	Bhagirathi-2010	Kendrapara	India	86.5929	20.5807	Bhadrak	100206	53.8291
1828	Bharaj-2008	All India Institute of Medical Sciences Hospital	India	77.2096	28.5669	Ni Dilli	321883	3.82014
1829	Bhardwaj-2008	Surat Municipal Institute of Medical Education and Research (SMIMER), Surat	India	72.8455	21.1963	Surat	3022821	2.67189
1830	Bhat-2014	Kathua	India	75.5171	32.3867	Pathankot	178106	17.3669
1833	Bhattacharjee-1993	School of Tropical Medicine, Kolkata	India	88.3594	22.5753	Calcutta	4638350	0.58839
1835	Bhattacharya-2011	Ispat General Hospital, Rourkela	India	84.8641	22.2647	Raurkela Civil Township	244044	1.68858
1836	Bhuvaneswari-2011	Thanjavur Medical College and Trichy Hospital	India	79.1063	10.7586	Thanjavur	220345	4.35037
1837	Bindu-2013	Sree Balaji Medical College, Chrompet, Chennai	India	80.1373	12.9542	Tambaram	153266	3.27549
1838	Biswas-2014	Purba Medinipur District	India	87.7762	21.9373	Haldia	217836	36.0337
1839	Biswas-2004	Manipal Teaching Hospital	Nepal	83.9972	28.2126	Pokhara	194476	1.08733
1840	Biswas-2014	Square Hospital Ltd.	Bangladesh	90.3815	23.753	Dhaka	6724976	5.95593
1841	Bithu-2014	Sawai Man Singh Medical College, Jaipur	India	75.8187	26.9058	Jaipur	2817522	2.4358
1842	Blacksell-2007	Dhulikhel Hospital, Kathmandu University Teaching Hospital.	Nepal	85.5474	27.6166	Lalitpur	188645	23.4763
1843	Boorugu-2010	Adilabad District	India	78.5317	19.6647	Adilabad	121168	1.71073
1844	Borah-2011	Dibrugarh	India	94.9116	27.4737	Dibrugarh	121951	1.81626
1845	Bushra-2007	Aga Khan University Hospital	Pakistan	67.0747	24.8926	Karachi	11969284	7.4723
1846	Butt-2005	Armed Forces Institute of Pathology	Pakistan	73.0445	33.5796	Rawalpindi	1793197	2.30113
1847	Chadha-2006	Siliguri	India	88.4265	26.7093	Shiliguri	527223	2.39292
1848	Chakravarti-2010	Maulana Azad mdical College	India	77.2375	28.6377	Delhi	11215130	4.48484
1856	Chande-2002	Government Medical College Hospital, Nagpur	India	79.0968	21.1263	Nagpur	2272891	4.13538
1857	Chandrakanta-2008	Chattrapati Shahuji Maharaj Medical University Hospital, Lucknow	India	80.9154	26.8682	Lakhnau	2541101	2.07499
1858	Chandranath-2001	RK Mission Seva Pratishthan & Vivekananda Institute of Medical Sciences, Calcutta	India	88.3517	22.5234	Calcutta	4638350	5.24813
1860	Chandrashekar-2013	MS Ramaiah Medical College and Teaching Hospital, Bengaluru	India	77.5672	13.0315	Bangalore	5104047	6.88337
1861	Chandy-2009	Christian Medical College, Vellore	India	79.1302	12.8798	Velluru	176812	4.47201
1864	Chatterjee-2014	Kolkata, Nadia, 24- Parganas(S), Murshidabad and Midnapur	India	88.3684	22.5638	Calcutta	4638350	1.10403
1865	Chatterjee-2004	Burdwan, Bankura, Midnapore and Purulia	India	87.8604	23.2337	Barddhaman	305537	0.705559
1866	Chatterjee-2007	Burdwan Medical College	India	87.8524	23.2491	Barddhaman	305537	1.27048
1870	Chauhan-2010	Bilaspur	India	76.7618	31.3441	Shimla	182398	45.946
1872	Chauhdry-2005	Muzaffarabad	Pakistan	73.4711	34.3594	Abottabad	131014	34.0977
1874	Choudhary-2013	Apollo Hospitals, Chennai	India	80.2803	13.0948	Chennai	4352932	1.23588
1876	Chowdhury-2014	ICMR	India	94.9828	27.4733	Dibrugarh	121951	7.41842
1878	Chundawat-2013	Civil Hospital and primary health care centres, Rajkot	India	70.7997	22.3052	Rajkot	1237157	1.1334
1879	Constantine-2014	A tertiary care private hospital	Sri Lanka	79.8609	6.92776	Colombo	649496	1.22836
1880	Dadu-2014	PD Hinduja National Hospital and MRC	India	72.8378	19.033	Bombay	12883645	8.32416
1881	Dahanayaka-2014	Anuradhapura Teaching Hospital	Sri Lanka	80.4132	8.32652	Trincomalee	111878	93.1084
1883	Daniel-2005	Kollam city	India	76.8709	8.99875	Kollam	402652	34.1695
1888	Dash-2005	Hindu Rao Hospital	India	77.2123	28.6752	Delhi	11215130	0.621215
1888	Dash-2005	JA Hospital	India	78.1607	26.1916	Gwalior	895900	4.36512
1889	Dash-2007	Civil hospital	India	78.1777	26.2329	Gwalior	895900	0.838428
1889	Dash-2007	District Hospital	India	79.092	13.2178	Chittur	162312	0.902702
1889	Dash-2007	Nizamâ€™s Institute of Medical Sciences	India	78.4514	17.4212	Qutubullapur	302318	2.20578
1889	Dash-2007	Central India Institute of Medical Sciences	India	79.0612	21.1286	Nagpur	2272891	4.00136
1889	Dash-2007	National Institute of Malaria Research	India	73.8196	15.4974	Mormugao	103600	9.59353
1889	Dash-2007	Government Hospital	India	76.6178	13.9434	Chitradurga	142859	40.2437
1890	Dass-2011	North Eastern Indira Gandhi Regional Institute of Health and Medical Sciences (NEIGRIHMS), Mawdiangdiang, Shillong	India	91.9399	25.5916	Shillong	132612	7.40846
1891	Dassanayake-2009	Teaching Hospital Kandy	Sri Lanka	80.631	7.28683	Kandy	112127	0.368494
1892	Dayaraj-2011	National Institute of Virology, Pune	India	73.8733	18.5219	Pune	3043128	3.62096
1893	De-2014	National Hospital, Colombo and Base Hospital Homagama	Sri Lanka	79.8678	6.91925	Colombo	649496	2.30304
1894	De-2012	Base Hospital	Sri Lanka	80.1374	7.34857	Negombo	141415	36.7994
1895	Debjani-2010	Siliguri SD Hospital, Darjeeling	India	88.4716	27.0726	Darjiling	128198	21.1022
1896	Deepak-2003	Thiruvananthapuram Medical College	India	76.9277	8.52433	Thiruvananthapuram	793841	2.92596
1897	Deepti-2009	GB Pant Paediatric Hospital Srinagar	India	74.8437	34.069	Srinagar	996400	5.46792
1898	Deodhar-2011	Christian Medical College and Hospital, Ludhiana	India	75.9045	30.9027	Ludhiana	1584743	6.20819
1899	Devarajan-2012	Apollo First Med Hospitals, Chennai	India	80.2452	13.078	Chennai	4352932	3.0014
1900	Dey-2007	Madhya Pradesh	India	78.6569	22.974	Sagar	250944	97.8646
1901	Dey-2014	Peerless Hospital and B.K. Ray Research Centre	India	88.3942	22.4815	Rajpur	478518	6.59835
1904	Dipika-2006	Narkeldanga, Kolkata	India	88.3831	22.5729	Calcutta	4638350	2.39817
1905	Diwan-2014	Bharati Vidyapeeth University Medical College and Bharati Hospital	India	73.8577	18.4593	Pune	3043128	8.08447
1907	Duggal-2007	Dr. Ram Manohar Lohia Hospital	India	77.1993	28.6248	Ni Dilli	321883	3.42005
1908	Duthade-2011	Government Medical College, Aurangabad	India	75.3168	19.8909	Aurangabad	1055728	0.346041
1909	Dutta-2008	An urban slum community, Kolkata	India	88.3639	22.572	Calcutta	4638350	0.457173
1910	Dutta-2001	Department of Medicine, JIPMER	India	79.7938	11.9573	Ozhukarai	252517	3.22241
1911	Easow-2010	Manipal Teaching Hospital	Nepal	83.9976	28.2126	Pokhara	194476	1.10952
1913	Elenjickal-2009	Pushpagiri Institute of Medical Centre and Research Centre, Tiruvalla	India	76.5802	9.38238	Alappuzha	176528	30.3993
1914	Elyan-2014	Infectious Disease Hospital	Afghanistan	69.1676	34.525	Kabul	3120963	0.596235
1914	Elyan-2014	Indira Gandhi Children Hospital	Afghanistan	69.185	34.5387	Kabul	3120963	1.68087
1914	Elyan-2014	Provincial hospital (Mirwais district)	Afghanistan	65.6402	31.6159	Qandahar	401395	4.76085
1914	Elyan-2014	Provincial hospital (Lashkar Gah)	Afghanistan	64.4099	31.6138	Qandahar	401395	121.217
1914	Elyan-2014	Provincial hospital (Lashkar Gah)	Afghanistan	64.4055	31.609	Qandahar	401395	121.642
1914	Elyan-2014	Provincial hospital, Tarinkot District	Afghanistan	65.8912	32.7341	Qandahar	401395	126.415
1914	Elyan-2014	Provincial hospital, Tarinkot District	Afghanistan	65.8912	32.7341	Qandahar	401395	126.415
1915	Ganesan-2011	Public and Private Hospitals, diagnostic laboratories, Chennai	India	80.2704	13.0827	Chennai	4352932	0.815943
1919	Gawade-2012	Achham District	Nepal	81.2512	29.0402	Pokhara	194476	282.429
1920	Ghani-2008	Liaquat University Hospital Hyderabad/Jamshoro	Pakistan	68.271	25.4306	Hyderabad	1417082	11.4281
1921	Ghosh-2011	Dr BC Roy Memorial for Children, Kolkata	India	88.3873	22.5737	Calcutta	4638350	2.8295
1922	Gill-1997	Ludhiana city	India	75.8573	30.9008	Ludhiana	1584743	1.93907
1923	Gill-2008	Postgaduate Institute of Medical Sciences, Rohtak	India	76.6082	28.8798	Rohtak	325145	3.55001
1924	Gill-2013	Pt. B.D. Sharma PGIMS Rothak	India	76.6081	28.8802	Rohtak	325145	3.50548
1925	Girija-2012	Sri Manacula Vinayagar Medical College and Hospital, Madagadipet, Puducherry University	India	79.6282	11.9219	Ozhukarai	252517	15.5561
1926	Gitali-2013	Assam Medical College Hospital	India	94.9442	27.4879	Dibrugarh	121951	3.37967
1927	Gogna-2015	Vardhman Mahavir Medical College and Safdarjung Hospital	India	77.2028	28.5696	Ni Dilli	321883	3.77863
1928	Gokhale-2009	Urban Health Centre, Solapur	India	75.9064	17.6593	Sholapur	1030655	2.1078
1930	Goswami-2012	Murshidabad and Sunderban	India	88.2795	24.1768	Baharampur	185953	9.43595
1931	Gunasekera-2000	Sri Jayawardenapura General Hospital	Sri Lanka	79.9254	6.8684	Kotte	118777	3.69274
1932	Gunawardhana-2008	National Hospital of Sri Lanka	Sri Lanka	79.858	6.93745	Colombo	649496	1.20935
1935	Gupta-2004	Lok Nayak Hospital	India	77.2377	28.6387	Delhi	11215130	4.40786
1936	Gupta-1985	Medical college, Rohtak	India	76.6058	28.8798	Rohtak	325145	3.37031
1937	Gupta-2009	Government Medical College and Hospital	India	76.7796	30.713	Chandigarh	942769	4.11462
1939	Gurav-2010	Nagpur Division	India	79.0882	21.1455	Nagpur	2272891	1.82382
1940	Gurung-2013	Sir Thotub Namgyal Memorial Hospital, Gangtok	India	88.6138	27.3312	Darjiling	128198	46.9239
1941	Gyawali-2013	College of Medical Sciences, Teaching Hospital	Nepal	84.4351	27.6842	Bharatpur	112012	1.65364
1942	Hamal-1993	TU Teaching Hospital	Nepal	85.3299	27.7363	Kathmandu	822930	3.51968
1943	Handa-1998	All India Institute of Medical Sciences	Nepal	77.2173	28.5669	Pokhara	194476	663.531
1944	Hanumanthappa-2012	JJM Medical college	India	75.9169	14.4554	Davanagere	418064	0.605891
1945	Hapuarachchi-2008	Ragama	Sri Lanka	79.9153	7.044	Colombo	649496	14.5825
1949	Hassan-1995	Pakistan Institute of Medical Sciences	Pakistan	73.0542	33.7026	Islamabad	794431	2.0108
1950	Hassan-2014	Shaheed Suhrawardy Medical College Hospital	Bangladesh	90.3703	23.7704	Dhaka	6724976	8.08069
1951	Hassan-2013	Shaukat Khanum Memorial Cancer Hospital	Pakistan	74.2715	31.449	Lahore	6485175	14.4145
1952	Hisam-2014	Military Hospital	Pakistan	73.0427	33.5964	Rawalpindi	1793197	0.469703
1953	Hossain-2003	ICDDR,B	Bangladesh	90.4001	23.7769	Dhaka	6724976	8.61
1954	Hossain-2008	International Centre for Diarrhoeal Disease Research, Bangladesh (Laboratory)	Bangladesh	90.4001	23.7764	Dhaka	6724976	8.56025
1955	Hoti-2006	Pondicherry	India	79.8143	11.9139	Pondicherry	228793	3.37155
1956	Humayoun-2010	Two tertiary care teaching hospitals	Pakistan	74.3575	31.5549	Lahore	6485175	0.910487
1959	Jagadish-1994	Lady Hardinge Medical College	India	77.2122	28.6347	Delhi	11215130	3.9258
1960	Jain-2012	Rishikesh branch of Himalayan Hospital	India	78.2673	30.0872	Haridwar	188754	15.7712
1961	Jain-2008	Gurgaon	India	77.027	28.4595	Gurgaon	203692	2.03061
1962	Jain-2007	Bhilwara District	India	74.584	25.3214	Bhilwara	339042	5.61098
1963	Jameel-2012	Ittefaq Hospital	Pakistan	74.3369	31.4755	Lahore	6485175	9.47596
1964	Jamro-2012	Ghulam Muhammad Mahar Medical College Hospital	Pakistan	68.8312	27.7046	Sukkur	430025	1.92204
1965	Janak-2006	Sanjay Gandhi Post-Graduate Institute of Medical Sciences, Lucknow	India	80.9442	26.7434	Lakhnau	2541101	12.0928
1966	Jena-2004	Mayurbhanj district	India	85.0971	20.9526	Kataka	606184	97.5171
1968	Jetley-2013	Bihar	India	85.3131	25.0964	Bihar	247063	24.3567
1969	Jha-1996	Muzaffarpur, Vaishali, Samastipur, Sitamarhi, East Champaran	India	85.365	26.1174	Muzaffarpur	340156	2.05011
1970	Joseph-2008	Kerala	India	76.27	10.8515	Thrissur	326778	37.4427
1971	Joshi-1985	Rupandehi	Nepal	83.3445	27.586	Pokhara	194476	94.8333
1971	Joshi-1985	Dhanusha	Nepal	86.0282	26.7828	Birganj	138915	117.839
1971	Joshi-1985	Kailali	Nepal	80.8601	28.8015	Pokhara	194476	312.573
1971	Joshi-1985	Kanchanpur	Nepal	80.2857	28.905	Pokhara	194476	369.686
1972	Joshi-2005	Seoni village in Taluka Shindevahi, Chandrapur, Nagpur	India	78.8637	21.1225	Nagpur	2272891	22.8136
1974	Joshi-2006	Khotang	Nepal	86.822	27.2316	Dharan	112085	63.8811
1975	Jung-1999	Mahatma Gandhi Institute of Medical Sciences, Wardha	India	78.6604	20.7394	Wardha	114306	6.39082
1976	Kabilan-2005	Kanchi Kamakoti Child Trust Hospital, Chennai	India	80.2448	13.0577	Alandur	155641	3.46607
1979	Kalita-2008	Guwahati Hospital	India	91.7355	26.1448	Guwahati	923348	5.22803
1982	Kamal-2005	Veerannapet village, Cherial Mandal of Warangal district	India	78.9696	17.9993	Karimnagar	235325	52.8955
1983	Kamala-1989	Bellary Medical College	India	76.8959	15.1543	Bellary	341528	2.19567
1984	Kamarasu-2007	Primary Health Centres in 15 districts	India	78.6565	11.1268	Tiruchchirappalli	782442	35.4129
1985	Kamili-1993	Baramullah town	India	74.3489	34.1993	Srinagar	996400	42.3726
1986	Kapil-2011	Shree Medical Foundation, Pune	India	73.8337	18.5329	Pune	3043128	0.744203
1987	Karamat-1998	Armed Forces institute of Pathology	Pakistan	73.0461	33.5799	Rawalpindi	1793197	2.3
1988	Karande-2003	Lokmanya Tilak Municipal Medical College and General Hospital, Sion	India	72.8584	19.0376	Bombay	12883645	9.5267
1991	Karanth-2013	Kasturba Medical College	India	74.7883	13.3546	Udupi	133448	4.17836
1992	Karki-2013	Kathmandu Model Hospital	Nepal	85.3194	27.7035	Kathmandu	822930	1.17752
1994	Karki-2010	Kanti Chidren's Hospital, Maharajgunj	Nepal	85.3285	27.735	Kathmandu	822930	3.31855
1996	Karthikeyan-2001	Government Kasturiba Gandhi Hospital for Women and Children, Chennai	India	80.2777	13.0593	Chennai	4352932	3.51676
1997	Karunatilake-2008	District General Hospital	Sri Lanka	79.7973	7.57233	Negombo	141415	39.3432
1998	Katti-2001	Sree Chitra Tirunal Institute for Medical Sciences and Technology, Thiruvanthapuram	India	76.9261	8.52105	Thiruvananthapuram	793841	2.89651
2000	Kaur-2003	Guru Tegh Bahadur Hospital	India	77.3099	28.6841	Gokalpur	120720	4.096
2002	Khan-2014	Kamrup	India	91.5982	26.3162	Guwahati	923348	20.6395
2003	Khan-2008	The Aga Khan University Hospital	Pakistan	67.0747	24.892	Karachi	11969284	7.43891
2004	Zareen-2011	Gurki Trust Hospital Lahore and Seikh Zayed Medical Complex Lahore	Pakistan	74.308	31.5082	Lahore	6485175	7.00526
2006	Zafar-2013	Microbiology Department, Rawalpindi Medical College	Pakistan	73.0687	33.6018	Rawalpindi	1793197	2.66201
2012	Vijayalakshmi-2012	National Institute of Mental Health and Neurosciences	India	77.5945	12.9391	Bangalore	5104047	5.07948
2013	Vijayalakshmi-2009	Department of Pediatrics and Pathology, PSGIMS&R, Peelamedu	India	77.0259	11.0335	Koyampattur	968524	7.64871
2014	Vijayachari-2011	G.B. Pant Hospital and private child care clinic in Port Blair	India	92.747	11.6754	Port Blair	115105	1.53971
2015	Vidyalakshmi-2008	Mangalore	India	74.8553	12.9145	Mangaluru	421813	4.17454
2016	Venkategowda-2015	Yashoda Multi-Speciality Hospital, Somajiguda, Hyderabad	India	78.4571	17.4249	Qutubullapur	302318	1.47655
2017	Venkatasubramani-2015	Tirunelveli, Theni, Dharmapuri, Thiruvalur districts	India	78.6565	11.1278	Tiruchchirappalli	782442	35.5246
2018	Venkatachalam-2010	Kottayam	India	76.5221	9.59224	Alappuzha	176528	23.4339
2021	Usha-2015	Sri Venkateshwara Institute of Medical Sciences, Tirupati	India	79.4032	13.6386	Tirupati	256812	1.20332
2024	Umakant-2007	Gujarat	India	71.1924	22.2593	Rajkot	1237157	41.783
2026	Turbadkar-2012	Department of Microbiology, LTMMC and LTGH, Sion	India	72.872	19.0469	Bombay	12883645	11.1068
2027	Trivedi-2010	Banaskantha District	India	71.7618	24.346	Patan	119269	64.5725
2028	Tripathi-2008	King George Medical University, Lucknow	India	80.9188	26.8671	Lakhnau	2541101	1.91051
2031	Thenmozhi-2013	Alappuzha district	India	76.41	9.41261	Alappuzha	176528	13.0909
2033	Taraphdar-2012	Different districts of West Bengal	India	87.8545	22.9859	Barddhaman	305537	28.264
2034	Taraphdar-2012	Different Hospitals in West Bengal	India	87.8506	22.9865	Barddhaman	305537	28.2089
2035	Tank-2012	SMIMER Hospital, Maskati Charitable Trust Hospital, and Malaria&Filaria department of Surat Municipal Corporation, Surat	India	72.8311	21.1709	Surat	3022821	3.43644
2036	Tandale-2015	Malappuram district	India	76.1777	11.1114	Ponnani	110655	46.3615
2037	Taimur-2010	Karachi, and Balochistan	Pakistan	67.0092	24.8627	Karachi	11969284	0.308777
2038	Sushma-2011	Apollo Hospital	India	77.5838	12.9371	Bangalore	5104047	4.47084
2039	Sushi-2014	Department of Experimental Medicine, the Tamil Nadu Dr. M. G. R. Medical University, Chennai	India	80.218	13.0111	Alandur	155641	2.47547
2040	Sundar-2002	Muzaffarpur	India	85.3647	26.1209	Muzaffarpur	340156	1.83259
2041	Suguna-2014	Nalgonda	India	79.1998	17.1894	Nalgonda	124714	15.7437
2042	Sudhakar-2011	Chennai	India	80.2693	13.087	Chennai	4352932	0.339155
2043	Sourabh-2012	Chheharta	India	74.7886	31.6268	Amritsar	1123365	7.84385
2044	Sood-2013	Jaipur	India	75.7873	26.9133	Jaipur	2817522	1.46383
2045	Sonia-2011	Lok Nayak Joi Prakash Narain Hospital, Bhagwati Diagnostic Centre and Mayur Diagnostic Centre	India	77.2379	28.6384	Delhi	11215130	4.44449
2046	Soni-2013	G.R. Medical College and Government PHC, Gwalior	India	78.1643	26.1918	Gwalior	895900	4.28224
2047	Solanke-2015	Seth Gordhandas Sunderdas Medical College and King Edward Memorial Hospital, Mumbai	India	72.8415	19.0022	Bombay	12883645	5.20517
2048	Singh-2006	Nalanda Medical College and Child Care, Patna	India	85.1992	25.6027	Patna	1660126	7.20226
2049	Singh-2008	Andaman and Nicobar Islands	India	92.66	11.742	Port Blair	115105	13.5133
2051	Singh-2010	Bishnupur, Manipur	India	93.7598	24.631	Imphal	224825	25.3761
2052	Singh-2014	Sri Mahant Indiresh Hospital and Sri Guru Ram Rai Institute of Medical and Health Sciences, Dehradun	India	78.0177	30.3025	Dehra Dun	542267	5.19406
2054	Singh-2000	Coimbatore and Erode Districts	India	76.9494	11.0171	Koyampattur	968524	1.40704
2055	Siddiqui-2006	Sultanabad and Hijrat Colony	Pakistan	67.0332	24.8928	Karachi	11969284	4.33372
2057	Shivajirao-2013	S.R.T.R Govt. Medcial College & Hospital, Ambajogai, Distbeed	India	76.3714	18.7314	Latur	362387	41.9617
2059	Shetty-2008	Fr Muller's Medical College	India	74.8617	12.8667	Mangaluru	421813	2.78417
2060	Sharma-2009	Kurseong sub-division, Darjeeling	India	88.2782	26.8821	Darjiling	128198	18.7539
2061	Sharma-2012	Hindu Rao Hospital	India	77.2123	28.6751	Delhi	11215130	0.606066
2063	Sharma-2015	Indira Gandhi Regional Institute of Medical Science, Shillong	India	91.9429	25.5941	Shillong	132612	7.78559
2064	Sharma-2006	Andaman Islands	India	92.7497	12.5013	Port Blair	115105	92.4467
2066	Saxena-2014	Wardha district and Yacvatmal district	India	78.5655	20.8049	Wardha	114306	7.08078
2067	Sarwat-2013	Princess Esra Hospital	India	78.4739	17.3574	Kapra	209596	1.54209
2069	Saraswathy-2013	Melmaruvathur Adhiparasakthi Institute of Medical Sciences and Research	India	79.8125	12.4345	Kanchipuram	155400	46.711
2070	Sandipan-2006	Institute of Child Health, Kolkata	India	88.3719	22.5384	Calcutta	4638350	3.72376
2072	Saleem-2009	CMH	Pakistan	73.2216	34.1596	Abottabad	131014	2.25652
2073	Saini-2013	Rural Medical College, Loni	India	74.4659	19.5804	Ahmadnagar	383784	60.6696
2074	Saifudheen-2012	Medical College, Calicut	India	75.8361	11.275	Kozhikkod	440357	6.33738
2075	Saha-2003	DR. B.C. Roy Memorial Hospital for Children or Beliaghata General Hospital, Kolkata	India	88.399	22.5871	South Dum Dum	462413	2.77896
2076	Rutvisuttinunt-2014	4 hospitals in 3 cities	Nepal	85.3226	27.7175	Kathmandu	822930	1.49531
2077	Ruchi-2014	North Delhi Municipal Corporation Medical College and Hindu Rao Hospital	India	77.2113	28.6754	Delhi	11215130	0.609144
2078	Ruchi-2013	Palam	India	77.0884	28.5894	Dilli Cantonment	141831	7.31465
2079	Rohith-2009	Tertiary Care Hospital	India	75.6543	15.3415	Gadag	164418	11.2574
2080	Ritu-2012	Era's Lucknow Medical College	India	80.9133	26.8659	Lakhnau	2541101	1.88283
2082	Reller-2013	Karapitiya Teaching Hospital	Sri Lanka	80.226	6.06676	Moratuwa	187085	91.0608
2084	Rayamajhi-2007	BP Koirala Institute of Health Sciences	Nepal	87.264	26.8088	Dharan	112085	0.418056
2087	Rao-1993	Kasturba Hospital	India	74.7885	13.3539	Udupi	133448	4.1887
2088	Ranasinghe-2011	Vavuniya District	Sri Lanka	80.4771	8.73781	Trincomalee	111878	83.5244
2091	Raman-2013	Border Guard Hospital	Bangladesh	90.3781	23.7273	Dhaka	6724976	3.26336
2092	Rama-2009	South Dumdum Municipality, Kolkata	India	88.413	22.6239	Dum Dum	128754	0.987705
2093	Rajoor-2013	Dharwad and nearby districts	India	75.008	15.4634	Hubli	853730	17.4173
2095	Rajendran-2006	Sulurpet	India	80.0181	13.7021	Avadi	254960	65.4903
2096	Rajagopal-2014	Medical College Hospital, Vellore	India	79.134	12.9254	Velluru	176812	0.740344
2097	Raza-2014	Faisalabad	India	73.0788	31.4187	Firozpur	103800	155.881
2100	Rahim-1998	DHQ Hospital, Timergara, District Dir	Pakistan	71.8446	34.8282	Mingaora	235568	47.3615
2102	Rabeya-2011	Dhaka city	Bangladesh	90.2992	24.5249	Maimansingh	333492	26.6594
2103	Pun-2011	Sukraraj Tropical and Infectious Disease Hospital	Nepal	85.306	27.6965	Kathmandu	822930	1.55008
2104	Pujhari-2012	Chandigarh	India	76.7798	30.7342	Chandigarh	942769	1.75914
2106	Premaratna-2009	Colombo North Teaching Hospital	Sri Lanka	79.8611	6.92728	Colombo	649496	1.25927
2108	Pratima-2012	multi-centre	India	78.9622	20.593	Wardha	114306	41.5272
2111	Pradhan-2012	District General Hospital	Nepal	85.3233	27.7172	Kathmandu	822930	1.53382
2112	Pradeepan-2014	Jaffna Teaching Hospital	Sri Lanka	80.0158	9.6667	Jaffna	170934	0.730839
2113	Prabhu-2012	Dr. S.N. Medical College, Jodhpur	India	73.0074	26.2697	Jodhpur	940513	2.58299
2115	Ponugoti-2015	Narayana Medical College and Hospital, Nellore	India	80.0123	14.4263	Nellur	410364	5.11056
2117	Pervin-2004	Bangabandhu Sheikh Mujib Medical University	Bangladesh	90.393	23.7393	Dhaka	6724976	4.38074
2118	Premaratna-2008	Colombo North teaching Hospital, Ragama	Sri Lanka	79.923	7.02938	Colombo	649496	13.6793
2119	Pathak-2014	Goa Medical College and Hospital	India	73.8208	15.4994	Mormugao	103600	9.8565
2120	Patel-2013	V.S. General Hospital, Ahmedabad	India	72.5724	23.0231	Ahmadabad	3769846	1.09159
2121	Pandey-2013	Sukraraj Tropical and Infectious Disease Hospital	Nepal	85.3053	27.6962	Kathmandu	822930	1.60095
2123	Pallavi-2011	JSS University Hospital	India	76.6531	12.3444	Maisuru	902986	3.84319
2127	Nidhi-2012	Lucknow	India	80.946	26.8465	Lakhnau	2541101	2.60744
2128	Neeraja-2013	Hyderabad	India	78.4862	17.3849	Kapra	209596	1.77853
2130	Naveen-2014	Postgraduate Institute of Medical Education & Research	India	76.7762	30.7624	Chandigarh	942769	1.42472
2131	Natarajaseenivasan-2012	Annal Mahatma Gandhi General Hospital, Tiruchirappalli	India	78.6769	10.8116	Tiruchchirappalli	782442	1.43718
2132	Aarthi-2013	NICU in a tertiary paediatric hospital, Nungambakkam, Chennai	India	80.2421	13.0595	Alandur	155641	3.53655
2133	Natarajaseenivasan-2004	Government General Hospital, Erode	India	77.7173	11.3385	Erode	146126	1.88594
2134	Natarajaseenivasan-2002	Salem District	India	78.1457	11.6643	Selam	801137	1.6838
2136	Narayanan-2003	Government Stanley Medical College and Hospital, Chennai	India	80.2869	13.1071	Chennai	4352932	2.63827
2137	Nandita-2002	KEM Hospital, Pune	India	73.8659	18.5198	Pune	3043128	2.95551
2138	Nandagopal-2012	A tertiary care hospital, Vellore district	India	78.9288	12.8465	Ambur	112496	23.2215
2139	Nalini-2003	National Institute of Mental Health and Neuro Sciences, Bangalore	India	77.5988	12.9404	Bangalore	5104047	5.3437
2140	Nalini-2004	Government Medical College Hospital, Chandigarh	India	76.7805	30.709	Chandigarh	942769	4.56395
2141	Nakachi-2003	Peshawar-Kai (Japan) Medical Services, Peshawar	Pakistan	71.5795	34.0155	Peshawar	1253687	3.68829
2142	Naheed-2010	Kamalapur	Bangladesh	90.4254	23.7343	Dhaka	6724976	5.24624
2143	Nagaraja-2012	Vijayawada municipality	India	80.5891	16.5316	Vijayawada	886519	4.54781
2144	Naeem-2013	Quetta	Pakistan	66.9987	30.1832	Quetta	759894	3.60921
2145	Nadeem-2009	Shrirampur, Ahmednagar	India	74.6576	19.6229	Ahmadnagar	383784	58.7791
2146	Myint-2010	Kathmandu	Nepal	85.3233	27.7175	Kathmandu	822930	1.5518
2148	Muthusethupathi-1995	Government General Hospital, Madaras	India	80.2768	13.0811	Chennai	4352932	1.23677
2149	Mustafa-2011	Engil District	Afghanistan	62.2037	34.3526	Herat	278209	2.19273
2151	Mudurangaplar-2015	BLDE's Hospital, Bijapur and Government PHC, CHC, Taluk and District Hospitals of Bijapur	India	75.71	16.8295	Bijapur	277600	0.0554552
2154	Liyanage-2011	Colombo South Teaching Hospital	Sri Lanka	79.8766	6.86771	Dehiwala-Mount Lavinia	217531	2.09771
2159	Vedpathak-2011	Ambajogai Mandal	India	76.4016	18.7205	Latur	362387	39.3155
2160	Vivekanandan-2010	Pondicherry Institute of Medical Sciences	India	79.8624	12.0567	Pondicherry	228793	13.4494
2161	Murphy-2011	Canadian International Water and Energy Consultants Clinic Travel Medicine Centre	Nepal	85.3233	27.7178	Kathmandu	822930	1.5703
2162	Murhekar-2011	Melapalayam and Kadayanallur municipalitiy, Tirunelveli District	India	77.7563	8.71425	Tirunelveli	441945	7.49521
2162	Murhekar-2011	Mallela village, Kadapa District	India	78.3088	14.5951	Proddatur	181025	31.1384
2166	Muhammad-2013	Lady Reading Hospital Peshwar	Pakistan	71.5689	34.0118	Peshawar	1253687	2.67185
2167	Khan-2011	Jawaharlal Nehru Medical College	India	78.0863	27.9187	Aligarh	775694	4.10218
2168	Khaskheli-2010	Liaquat University of Medical & Health Sciences	Pakistan	68.2712	25.4315	Hyderabad	1417082	11.4607
2169	Khan-2015	Tura Civil Hospital	India	90.2035	25.515	Balurghat	142769	147.464
2170	NA-2012	Charkushai village	Bangladesh	90.0923	23.634	Faridpur	115637	24.825
2171	Khan-2013	Services Hospital	Pakistan	74.3327	31.5399	Lahore	6485175	2.76768
2172	Khan-2014	Pasighat	India	95.3265	28.062	Dibrugarh	121951	75.6576
2173	Khan-2013	Moreh	India	94.3011	24.2512	Imphal	224825	70.1709
2174	Khyriem-2004	Jawaharlal Institute of Postgraduate, Medical Education and Research	India	79.797	11.9496	Ozhukarai	252517	3.12673
2175	Koizumi-2009	Teaching Hospital Peradeniya	Sri Lanka	80.6316	7.28714	Kandy	112127	0.362769
2178	Kularatne-2009	General Hospital	Sri Lanka	80.5977	7.2665	Kandy	112127	4.42156
2183	Kulkarni-2011	Chigateri General Government Hospital and Bapuji Child Health Institute	India	75.9189	14.4553	Davanagere	418064	0.533712
2184	Kumar-2012	Amrita Institute of Medical Sciences	India	76.2934	10.033	Kochi	606223	8.16962
2185	Kumar-2014	Himalayan institute of Medical Sciences	India	78.1658	30.192	Dehra Dun	542267	19.8564
2186	Kumar-1999	Pandit Ka Purwa	India	81.7806	26.336	Sultanpur	113002	29.1034
2188	Kumar-2009	Maulana Azad Medical College	India	77.2397	28.6363	Ni Dilli	321883	4.47261
2189	Kumar-1995	University Hospital, Banaras Hindu University	India	82.9995	25.2744	Varanasi	1179484	5.17412
2190	Kumar-2013	Chittoor district	India	79.1057	13.2358	Chittur	162312	1.8689
2191	Kumar-2011	Aimcompu	India	76.6871	9.77628	Alappuzha	176528	49.7654
2191	Kumar-2011	Chethackal	India	76.8112	9.43629	Alappuzha	176528	53.255
2191	Kumar-2011	Malankara	India	76.7451	9.85975	Kochi	606223	60.2074
2194	Kuruvilla-1998	Safdarjang Hospital	India	77.2054	28.5676	Ni Dilli	321883	3.87519
2195	Lakshmipathy-2008	Vellore, Katpadi, Thiruvallam, Sathuvachari and Gudiyatham	India	79.13	12.93	Velluru	176812	1.11195
2196	LaRocque-2005	Holy Family Red Crescent Hospital	Bangladesh	90.4026	23.7465	Dhaka	6724976	5.32974
2198	Lewthwaite-2009	Vijayanagar Institute of Medical Sciences	India	76.8965	15.1565	Bellary	341528	2.33956
2199	Liyanapathirana-2011	University of Peradeniya	Sri Lanka	80.5988	7.26351	Kandy	112127	4.52905
2200	Lodhi-2012	Lahore Medical & Dental College	Pakistan	74.4639	31.5832	Lahore	6485175	11.0984
2202	Luby-2006	Basail Upazila	Bangladesh	89.9269	24.2578	Tangayal	185099	1.11282
2208	Mahapatra-2014	Angul	India	85.1394	20.842	Kataka	606184	87.4594
2210	Malavige-2006	Lady Ridgeway Hospital for children	Sri Lanka	79.8762	6.91793	Colombo	649496	3.19166
2212	Manas-2006	MH (Military Hospital) Jodhpur	India	73.0473	26.2895	Jodhpur	940513	2.71976
2213	Manchanda-2006	Chacha Nehru Superspeciality Children Hospital,	India	75.8809	22.7149	Indore	1901271	2.22004
2214	Mandal-2011	Calcutta School of Tropical Medicine	India	88.3597	22.575	Calcutta	4638350	0.555833
2215	Manimunda-2010	Adyanadka PHC	India	75.1074	12.694	Mangaluru	421813	35.6163
2216	Manimunda-2007	Port Blair	India	92.7473	11.6756	Port Blair	115105	1.51626
2217	Manimunda-2010	Dakshina Kannada	India	75.2273	12.8838	Mangaluru	421813	41.9837
2218	Manish-2012	Lokmanya Tilak Municipal General Hospital and Medical College	India	72.8584	19.0369	Bombay	12883645	9.45716
2221	Mantur-2004	Shri. B.M. Patil Medical College	India	75.7143	16.8441	Bijapur	277600	1.63275
2222	Maramattom-2014	Lourdes Hospital	India	76.2783	10.0066	Kochi	606223	6.55071
2225	Mathur-2009	LTM Medical College and General Hospital	India	72.8591	19.037	Bombay	12883645	9.49382
2230	Mehar-2013	Sri Aurobindo Institute of Medical Sciences (SAIMS),	India	75.8451	22.7969	Indore	1901271	8.69127
2231	Mehta-2007	Lilavati Hospital and Research Center	India	72.8289	19.0511	Bombay	12883645	10.1718
2232	Mehta-2014	The Government Hospital	India	70.0639	22.4783	Jamnagar	503563	1.12059
2234	Mishra-2003	Gorakhpur district	India	83.3708	26.7628	Gorakhpur	686562	1.11623
2235	Mishra-2013	Rohilkhand Medical College & Hospital	India	79.4622	28.3806	Bareli	756432	5.60172
2236	Misra-2005	Military Garrison	India	72.8581	19.0819	Bombay	12883645	14.1327
2237	Mittal-2012	National Centre for Disease Control	India	77.2236	28.6794	Delhi	11215130	1.69112
2238	Mobeen-1999	Allied and District Headquarter Hospitals	Pakistan	73.0947	31.421	Faisalabad	2582175	1.90277
2239	Mofleh-2012	Herat city	Afghanistan	62.2038	34.3532	Herat	278209	2.2143
2242	Mortlock-2000	Shaukat Khanum Memorial Cancer Hospital and Research centre	Pakistan	74.2708	31.4495	Lahore	6485175	14.3941
2243	Agarwal-1992	Government Medical college and hospital	India	79.0971	21.1263	Nagpur	2272891	4.14174
2244	Ahmed-2008	Combined Military Hospital, Malir Cantt.	Pakistan	67.2155	24.9503	Karachi	11969284	23.0333
2245	Saba-2008	Civil Hospital and Liaquat National Hospital	Pakistan	67.0101	24.859	Karachi	11969284	0.109377
2246	Akram-1998	Dow Medical College	Pakistan	67.0109	24.8577	Karachi	11969284	0.273916
2247	Ali-2006	Combined Military Hospital	Pakistan	72.3633	33.7613	Wah	243151	35.762
2249	Anoop-2010	General Hospital	India	76.2817	9.97197	Kochi	606223	8.61156
2250	Arya-2009	Sant Paramanand Hospital	India	77.2238	28.6777	Delhi	11215130	1.59973
2255	NA-2009	Bashontopur village	Bangladesh	88.6035	24.428	Rajshahi	713533	6.59418
2256	NA-2012	Jahurul Islam Medical College Hospital	Bangladesh	90.9178	24.2005	Bhairab Bazar	108098	16.1958
2258	Kidwai-2010	Abbasi Shaheed Hospital	Pakistan	67.0297	24.9201	Karachi	11969284	6.97013
2259	Kochar-2007	S.P.Medical College and A.G.Hospitals	India	73.3307	28.006	Bikaner	587937	2.86905
2265	Kumar-2008	Malegaon taluka	India	73.9706	19.8783	Nashik	1348872	24.7279
2267	Mahmood-2012	University of Health Sciences	Pakistan	74.3098	31.5072	Lahore	6485175	6.99981
2268	Malik-2011	Ayub Teaching Hospital	Pakistan	73.2365	34.2039	Abottabad	131014	6.87176
2270	Mansoor-2003	Fatima Jinnah Hospital	Pakistan	66.9539	30.1927	Quetta	759894	6.63366
2272	Maryam-2003	Children's Hospital and the Institute of Child Health	Pakistan	74.3434	31.4796	Lahore	6485175	8.96521
2277	Mathura-2003	Kathmandu Medical College and Teaching Hospital	Nepal	85.3533	27.6959	Lalitpur	188645	3.71987
2278	Mehendale-1991	Parbhani district	India	76.7699	19.256	Parbhani	297636	1.87371
2279	Menon-2010	Govt. TD Medical College	India	76.3474	9.40809	Alappuzha	176528	10.3972
2280	Mirza-1995	Combined Military Hospital, Quetta	Pakistan	67.0312	30.2152	Quetta	759894	1.22168
2286	Nandi-2009	National Capital Territory of Delhi	India	77.2252	28.6646	Delhi	11215130	1.60245
2290	Pakran-2011	Calicut Medical College	India	75.8371	11.2722	Kozhikkod	440357	6.37252
2291	Palanivel-2012	Institute of Child Health and Hospital for Children	India	80.2569	13.0735	Chennai	4352932	2.32098
2293	Paramasivan-2006	Venkatachalapuram	India	77.4719	9.91856	Rajapalaiyam	124609	51.7032
2294	Paramasivan-2006	Thuckalay Government hospital	India	77.3132	8.24767	Nagercoil	215131	14.8905
2295	Parida-2002	G. R. Medical college	India	78.1646	26.1922	Gwalior	895900	4.23594
2298	Patel-2011	Shalby Hospital	India	72.5067	23.019	Ranip	103177	3.62316
2302	Phukan-2004	Regional Medical Research Centre,_x000D_ ICMR	India	94.9829	27.4729	Dibrugarh	121951	7.44082
2303	Pokharel-2009	Nepal Medical college and Teaching Hospital	Nepal	85.3806	27.7334	Kathmandu	822930	7.42234
2304	Poudel-2012	Bharatpur Hospital	Nepal	84.4377	27.6823	Bharatpur	112012	1.38714
2304	Poudel-2012	Rapti Zonal Hospital	Nepal	82.2974	28.1361	Pokhara	194476	166.161
2304	Poudel-2012	Nepalgunj Medical college	Nepal	81.6162	28.0568	Pokhara	194476	233.459
2304	Poudel-2012	Seti Zonal Hospital	Nepal	80.5879	28.7042	Pokhara	194476	336.894
2304	Poudel-2012	Mahakali Zonal Hospital	Nepal	80.185	28.964	Pokhara	194476	380.576
2306	Prasad-1982	Kolar District	India	78.1357	13.13	Kolar	129908	1.27632
2309	Rab-1991	Bagh	Pakistan	73.7682	33.9802	Abottabad	131014	55.6446
2310	Rahman-2012	Doulatpur Upazila and Baliakandi Upazila	Bangladesh	89.7674	23.9639	Shahjadpur	105397	30.3433
2311	Rai-2008	Women and children hospital	Pakistan	73.2149	34.1459	Abottabad	131014	1.44899
2312	Rajajee-1995	The Childs Trust Hospital & Medical Research Foundation	India	80.2458	13.0573	Alandur	155641	3.48859
2313	Ram-1998	Dayanand Medical College and Hospital	India	75.8233	30.9145	Ludhiana	1584743	1.66759
2316	Rathish-1995	Dr. B.R. Ambedkar Medical College	India	77.614	13.0224	Bommanahalli	227271	2.22009
2318	Ratnam-1983	Government Stanley Hospital and Government General hospital	India	80.2856	13.1058	Chennai	4352932	2.44119
2319	Rehman-1994	The Laboratory	Pakistan	67.0289	24.8579	Karachi	11969284	1.92269
2320	Saha-2001	Popular Diagnostic centre	Bangladesh	90.3816	23.7391	Dhaka	6724976	4.42958
2321	Saleem-2008	PNS Shifa Hospital, Jinnah Postgraduate Medical Centre (JPMC) and Civil_x000D_ Hospital	Pakistan	67.0504	24.8369	Karachi	11969284	4.8153
2322	Saravanan-2009	Veterinary College and Research Institute	India	78.1723	11.2145	Erode	146126	50.5331
2324	Sehgal-1995	Community Health Centre, Diglipur	India	92.9787	13.2461	Port Blair	115105	176.854
2326	Sehgal-2002	Jajpur district	India	86.127	20.9515	Bhadrak	100206	42.5387
2327	Sehgal-2003	Regional Medical Research Centre	India	92.7146	11.6347	Port Blair	115105	6.31165
2330	Shah-2006	Dhaka Children Hospital	Bangladesh	90.3689	23.7731	Dhaka	6724976	8.40481
2331	Shahzad-2011	Hyderabad	Pakistan	68.3711	25.3832	Hyderabad	1417082	0.367709
2331	Shahzad-2011	Northern areas of Gilgit	Pakistan	74.3069	35.9203	Mingaora	235568	217.374
2332	Shams-2003	People's Medical College Hospital	Pakistan	68.4028	26.2436	Nawabshah	236473	0.48546
2334	Sharma-2007	SMS Medical college	India	75.8193	26.9057	Jaipur	2817522	2.48303
2337	Sheikh-2005	Sandeman Provincial Teaching Hospital, Bolan Medical college	Pakistan	66.9763	30.1923	Quetta	759894	4.64325
2338	Shetty-1999	Kasturba Hospital for infectious diseases	India	72.83	18.9843	Bombay	12883645	2.90214
2339	Shetty-2011	Vaatsalya Hospital	India	75.115	15.3489	Hubli	853730	2.023
2346	Stoll-1983	Dhaka Hospital, ICDDR,B	Bangladesh	90.3769	23.8185	Tungi	352915	7.23049
2348	Sundhindra-2004	Tata Tea General Hospital	India	77.0557	10.0886	Rajapalaiyam	124609	88.4254
2349	Suryawanshi-2009	Indira Gandhi Government Medical College	India	79.0947	21.1537	Nagpur	2272891	1.67297
2354	Thakur-1981	Patna Medical college Hospital	India	85.1588	25.6198	Patna	1660126	2.88671
2355	Thokar-1988	Sher-I-Kashmir Institute of Medical Sciences	India	74.8002	34.1353	Srinagar	996400	5.1238
2358	NA-2000	Berunpur, Ranpur, Taharpur, Tarakot	India	86.1519	20.9761	Bhadrak	100206	39.3267
2359	NA-2005	Chandrapur district	India	79.2996	19.9691	Chandrapur	336315	1.01323
2361	Altaf-2005	Azad Kashmir Combined Military Hospital	Pakistan	73.466	34.373	Abottabad	131014	34.8211
2362	Prakash-2015	KLES Dr. Prabhakar Kore Hospital and Medical Research Centre	India	74.5198	15.8879	Belgaum	436026	3.7498
2363	Kumar-2014	Chacha Nehru Bal Chikitsalaya	India	77.2685	28.6531	Delhi	11215130	6.00782
2367	Mathew-2014	Saveetha Medical College	India	80.0156	13.0239	Avadi	254960	14.7903
2368	Mathur-2014	Government Medical College and Dr. Susheela Tiwari Government Hospital	India	79.5157	29.2043	Haldwani	142080	2.88507
2372	Murad-2014	Sundia village, Chakaiser	Pakistan	72.7396	34.8169	Mingaora	235568	34.9061
2375	Pooja-2014	Sapthagiri Institute of Medical Sciences	India	77.5559	12.9918	Bangalore	5104047	2.46185
2378	Rathore-1996	The Children's hospital, Pakistan Institute of Medical Sciences	Pakistan	73.0546	33.7043	Islamabad	794431	1.81981
2383	Tamane-2013	Deenanath Mangeshkar Hospital And Research Center	India	73.8322	18.5021	Pune	3043128	3.20931
2384	Taraphdar-2015	ID & BG Hospital	India	88.3988	22.5627	Bidhannagar	212814	2.32382
2385	Vinodkumar-2013	Davangere District	India	75.9256	14.4668	Davanagere	418064	0.968512
2387	Oishi-2006	St. Luke's Medical Center	Philippines	121.023	14.6226	Manila	10546511	5.73581
2388	Olson-1981	Tegalyoso Hospital	Indonesia	110.588	-7.71421	Klaten	128271	0.498004
2390	Ong-2007	Unknown Primary School in Eastern Singapore	Singapore	103.896	1.33873	Singapore	3601745	6.72763
2391	Pancharoen-2000	Bhumibol Adulyadej Hospital	Thailand	100.618	13.9091	Pak Kret	190431	11.7214
2392	Paton-1999	Changi General Hospital	Singapore	103.95	1.34074	Singapore	3601745	11.9585
2393	Pavlin-2008	12 Primary Schools	Thailand	99.4748	16.3595	Nakhon Sawan	100087	97.0815
2394	Peyerl-Hoffmann-2004	Attapeu Provincial Hospital	Lao People's Democratic Republic	106.813	14.8165	Vientiane	199863	569.154
2395	Binh-2009	People's Hospital 115	Viet Nam	106.665	10.7736	Ho Chi Minh City	3496586	2.83768
2396	Phraisuwan-2002	Khu Mueang	Thailand	103.008	15.2827	Nakhon Ratchasima	209114	102.408
2397	Phuong-2006	Binh Thuan	Viet Nam	108.005	11.1043	Phan Thiet	163861	22.5169
2398	Poblap-2006	15 villages in Sam Phran	Thailand	100.207	13.7303	Nonthaburi	391245	8.26855
2399	Pradutkanchana-2003	Hat Yai Hospital	Thailand	100.467	7.01688	Hat Yai	192629	1.89808
2400	Pradutkanchana-2002	Hat Yai Hospital	Thailand	100.467	7.01685	Hat Yai	192629	1.89456
2400	Pradutkanchana-2002	Songkhlanagarind Hospital	Thailand	100.494	7.00697	Hat Yai	192629	2.80768
2402	Reynolds-2006	Siriraj Hospial	Thailand	100.485	13.7579	Bangkok	4935988	3.49745
2403	Rianthavorn-2010	Narathiwat Ratchanakharin Provincial Hospital	Thailand	101.824	6.41456	Hat Yai	192629	163.055
2403	Rianthavorn-2010	Narathiwat Ratchanakharin Hospital	Thailand	101.824	6.41456	Hat Yai	192629	163.065
2404	Richards-1997	Jayapura General Hospital	Indonesia	14.7171	-2.52927	Banda Aceh	259723	8996.14
2405	Richards-2003	Gag Island	Indonesia	129.878	-0.446313	Sorong	129079	163.609
2406	Ruang-Areerate-2011	Armed Forces Research Institute of Medical Science	Thailand	100.536	13.7665	Bangkok	4935988	5.58868
2410	Rao-2000	Anantapur district	India	77.5994	14.6816	Anantapur	245404	2.28433
2411	Sabchareon-2012	Tha Muang District	Thailand	99.6138	13.9202	Nakhon Pathom	117677	49.4398
2412	Sasmono-2015	Makassar	Indonesia	119.463	-5.13741	Makasar	1351104	5.91279
2414	Porter-2005	PT Naintex textile factory Cibeunying kidul & PT Grandtex factory	Indonesia	107.642	-6.88178	Bandung	1676048	5.62683
2419	Ariffin-1999	University of Malaya Medical Centre	Malaysia	101.652	3.11258	Petaling Jaya	535763	3.82828
2427	Silarug-1990	Nakhon Si Thammarat	Thailand	99.9809	8.15437	Nakhon Si Thammarat	120941	27.3387
2428	Choo-1988	Hospital Universiti Sains Malaysia	Malaysia	102.281	6.09903	Kota Bahru	283657	5.07888
2429	Sayasone-2006	Mahosot Hospital	Lao People's Democratic Republic	102.612	17.9601	Vientiane	199863	1.11515
2430	Silpapojakul-1991	Hat Yai Hospital	Thailand	100.467	7.01685	Hat Yai	192629	1.8949
2430	Silpapojakul-1991	Songklanagarind Hospital	Thailand	100.494	7.00696	Hat Yai	192629	2.8062
2431	Sirisanthana-2003	Chiang Mai University Hospital	Thailand	98.9742	18.7897	Chiang Mai	206270	1.30121
2432	Songco-1997	Hospital of the Infant Jesus	Philippines	120.989	14.614	Manila	10546511	2.17487
2433	Songsivilai-2007	Khon Kaen Regional Hospital	Thailand	102.85	16.4294	Khon Kaen	148236	2.39617
2434	Sripanidkulchai-2005	Srinagarind Hospital	Thailand	102.83	16.4681	Khon Kaen	148236	5.35353
2435	Suputtamongkol-2003	Udon Thani Hospital	Thailand	102.781	17.4148	Udon Thani	251672	1.11695
2435	Suputtamongkol-2003	Maharat Nakhon Ratchasima Hospital	Thailand	102.098	14.9857	Nakhon Ratchasima	209114	1.60234
2435	Suputtamongkol-2003	Ban Mai Chaiyaphot Hospital	Thailand	102.826	15.5649	Khon Kaen	148236	95.0814
2435	Suputtamongkol-2003	Ban Mai Chaiyaphot Hospital	Thailand	102.826	15.5648	Khon Kaen	148236	95.0951
2435	Suputtamongkol-2003	Loei Hospital	Thailand	101.723	17.4877	Udon Thani	251672	113.555
2436	Suputtamongkol-2009	Udon Thani Hospital	Thailand	102.781	17.4148	Udon Thani	251672	1.12033
2436	Suputtamongkol-2009	Maharat Nakhon Ratchasima Hospital	Thailand	102.098	14.9857	Nakhon Ratchasima	209114	1.6016
2436	Suputtamongkol-2009	Ratchaburi Hospital	Thailand	99.816	13.5311	Nakhon Pathom	117677	41.559
2436	Suputtamongkol-2009	Loei Hospital	Thailand	101.723	17.4877	Udon Thani	251672	113.555
2436	Suputtamongkol-2009	Chumphon Hospital	Thailand	99.1479	10.5061	Surat Thani	129891	153.208
2437	Tan-2007	Tan Tock Seng Hospital	Thailand	103.846	1.32083	Hat Yai	192629	734.071
2438	Tan-2008	University of Malaya	Malaysia	101.655	3.12011	Petaling Jaya	535763	4.43801
2439	Tay-1998	Selangau Health Centre	Malaysia	112.33	2.53141	Sibu	204484	61.1682
2440	Tay-2000	8 Health centres in Semenyih, Bukit Panchor, Bandar Tenggara, Slim River, Cheroh, Ketangah Jaya, Selangau, Nabawan	Malaysia	116.229	4.9055	Kota Kinabalu	493650	119.667
2441	Taylor-1986	7 Rural areas in Sabah	Malaysia	116.905	5.36345	Kota Kinabalu	493650	114.354
2442	Teerasut-2012	Sisaket Hospital	Thailand	104.321	15.1155	Ubon Ratchathani	125349	56.6815
2442	Teerasut-2012	Mahosot Hospital	Thailand	102.612	17.9602	Udon Thani	251672	64.0212
2443	Tharmaphornpilas-1994	Pattani	Thailand	101.362	6.75238	Hat Yai	192629	102.234
2444	Thavara-2006	Songkhla	Thailand	100.612	6.81317	Hat Yai	192629	26.0133
2445	Theamboonlers-2009	Narathiwat watrachanakharin Provincial Hospital	Thailand	101.821	6.40265	Hat Yai	192629	163.272
2446	Thitivichianlert-2009	21 Provincial Army Hospitals	Thailand	99.9369	14.5367	Nakhon Pathom	117677	80.7942
2447	Truong-2009	6 Locations in Northern Viet Nam	Viet Nam	105.921	20.5366	Nam Dinh	194849	28.4968
2448	Toda-2015	Children Hospital 2	Viet Nam	106.703	10.7813	Ho Chi Minh City	3496586	1.43715
2448	Toda-2015	National Hospital of Pediatrics	Viet Nam	105.809	21.0247	Ha Noi	1452055	3.31205
2449	Tuntaprasart-2003	Ratchaburi	Thailand	99.4888	13.482	Nakhon Pathom	117677	72.262
2450	Vu-2013	Muong Lat	Viet Nam	104.605	20.5146	Hoa Binh	107761	83.6952
2451	Wagenaar-2004	Binh Thuan	Viet Nam	107.89	11.134	Phan Thiet	163861	33.0557
2452	Wananukul-2003	King Chulalongkorn Hospital	Thailand	100.536	13.7309	Bangkok	4935988	3.84547
2453	Wibawa-2004	Sanglah hospital of Udayana University	Indonesia	115.212	-8.67538	Denpasar	409323	2.96793
2456	Wong-1989	Department of Pathology	Singapore	103.838	1.28148	Singapore	3601745	2.46648
2459	Wong-1988	National University of Singapore	Singapore	103.776	1.29665	Singapore	3601745	8.19575
2460	Yoon-2015	Cebu City	Philippines	123.863	10.3748	Cebu	814296	7.28522
2461	Yoon-2012	11 Primary schools	Thailand	99.4698	16.4456	Phitsanulok	106427	94.8794
2462	Chotigeat-2000	Queen Sirikit National Institute of Child Health	Thailand	100.535	13.766	Bangkok	4935988	5.51447
2463	Chua-2006	National University Hospital	Singapore	103.783	1.29419	Singapore	3601745	7.47507
2464	Duangmala-2014	Srinagarind Hospital	Thailand	102.83	16.4681	Khon Kaen	148236	5.34773
2465	Fadilah-2001	Universiti Kebangsaan Malaysia	Malaysia	101.777	2.93	Kajang-Sungai Chua	355092	5.62067
2466	Hassan-1993	University Hospital Kuala Lumpur	Malaysia	101.652	3.11259	Petaling Jaya	535763	3.82759
2467	Hassan-2010	Hospital Sultanah Bahiyah	Malaysia	100.406	6.14886	Alor Setar	222711	5.90328
2468	Heng-1998	National University of Singapore	Singapore	103.776	1.29652	Singapore	3601745	8.20718
2470	How-2005	Hospital Tengku Ampuan Afzan Kuantan	Malaysia	103.322	3.80016	Kuantan	382628	2.98294
2470	How-2005	Hospital Mentakab	Malaysia	102.342	3.48517	Ampang Jaya	682053	73.666
2472	Indarso-2008	Dr. Soetomo Hospital	Indonesia	112.759	-7.2675	Surabaya	2366850	3.68582
2473	Isarangkura-1986	Ramathibodi Hospital	Thailand	100.527	13.766	Bangkok	4935988	4.94391
2474	Jamulitrat-1994	Songklanagarind Hospital	Thailand	100.494	7.00696	Hat Yai	192629	2.8096
2475	Jariya-1983	Sisaket Hospital	Thailand	104.319	15.12	Ubon Ratchathani	125349	56.6917
2476	Kamil-2006	Universiti Sains Malaysia	Malaysia	100.302	5.35599	Georgetown	176516	1.77537
2477	Kandasamy-2007	Unspecified District General Hospital	Malaysia	102.36	4.61511	Kuala Terengganu	290312	117.442
2478	Kerdsin-2009	Hospitals in Lampang, Sukhothai, Phechabul, Tak, Phayao	Thailand	99.4469	18.4177	Lampang	157001	14.6231
2479	Laosombat-1983	Haad Yai Hospital	Thailand	100.474	6.96307	Hat Yai	192629	4.13645
2480	Lateef-2007	National University Hospital	Singapore	103.783	1.29415	Singapore	3601745	7.47548
2481	Liam-1993	University Hospital, University of Malaya	Malaysia	101.652	3.11259	Petaling Jaya	535763	3.83389
2482	Liam-1993	University of Malaya, Faculty of Medicine	Malaysia	101.653	3.11593	Petaling Jaya	535763	4.07039
2483	Lim-1994	University Hospital, Kuala Lumpur	Malaysia	101.652	3.1126	Petaling Jaya	535763	3.82799
2484	Lim-1999	Alexandra Hospital	Singapore	103.801	1.28663	Singapore	3601745	5.64135
2485	Lim-2005	Tan Tock Seng Hospital	Singapore	103.846	1.32086	Singapore	3601745	2.35915
2486	Lim-1999	National University Hospital	Singapore	103.783	1.29421	Singapore	3601745	7.47618
2487	Loh-1996	Tan Tock Seng Hospital	Singapore	103.846	1.32084	Singapore	3601745	2.35599
2488	Low-2005	Singapore General Hospital	Singapore	103.835	1.27998	Singapore	3601745	2.79051
2489	Lum-1995	University of Malaya Medical Centre	Malaysia	101.652	3.11255	Petaling Jaya	535763	3.82525
2490	Lumbiganon-2013	Khon Kaen University	Thailand	102.823	16.4776	Khon Kaen	148236	6.44312
2492	Lye-1993	National University Hospital	Singapore	103.783	1.29412	Singapore	3601745	7.4758
2493	Malik-2001	Hospital Universiti Sains Malaysia	Malaysia	102.281	6.09908	Kota Bahru	283657	5.08189
2494	Musikatavorn-2011	King Chulalongkorn Memorial Hospital	Thailand	100.536	13.7309	Bangkok	4935988	3.84439
2495	Myint-1987	Universiti Hospital, Universiti Sains Malaysia	Malaysia	102.275	6.1127	Kota Bahru	283657	3.99285
2496	Nah-2007	Singapore Armed Forces Medical Corps	Singapore	103.815	1.41002	Singapore	3601745	12.8257
2497	Nakwan-2012	Hat Yai Hospital	Thailand	100.468	7.01691	Hat Yai	192629	1.9
2498	Nayar-2007	Ipoh General Hospital	Malaysia	101.091	4.60377	Ipoh	692247	2.33554
2499	Ng-2003	University of Malaya Medical Centre	Malaysia	101.652	3.11255	Petaling Jaya	535763	3.82629
2500	Nik-1999	Hospital Universiti Sains Malaysia	Malaysia	102.281	6.09909	Kota Bahru	283657	5.07824
2501	Noridah-2007	Jalan Bendahara	Malaysia	101.078	4.58326	Ipoh	692247	2.0853
2502	Poneprasert-1989	Maharaj Nakorn Chiang Mai Hospital	Thailand	98.9743	18.7897	Chiang Mai	206270	1.29954
2503	Pongrithsukda-1988	Maharat Nakhon Ratchasima Hospital	Thailand	102.098	14.9857	Nakhon Ratchasima	209114	1.60996
2504	Punyagupta-2009	Vichaiyut Hospital and Medical Center	Thailand	100.533	13.7804	Bangkok	4935988	6.64579
2505	Puthucheary-1987	University Hospital, Kuala Lumpur	Malaysia	101.652	3.11256	Petaling Jaya	535763	3.82452
2506	Puthucheary-1981	University Hospital, Kuala Lumpur	Malaysia	101.652	3.11259	Petaling Jaya	535763	3.82542
2507	Puthucheary-1984	University of Malaya	Malaysia	101.655	3.12016	Petaling Jaya	535763	4.43993
2508	Raja-2008	University of Malaya Medical Centre	Malaysia	101.652	3.11254	Petaling Jaya	535763	3.82915
2510	Rhodes-2013	Hospitals in Sa Kaeo	Thailand	102.299	13.7857	Chanthaburi	101914	132.315
2510	Rhodes-2013	Hospitals in Nakhon Phanom	Thailand	104.42	17.5517	Udon Thani	251672	173.577
2511	Sagin-1994	Sarawak General Hospital	Malaysia	110.34	1.54366	Kuching	602113	0.706432
2512	Sirinavin-2003	Ramathibodi Hospital	Thailand	100.527	13.766	Bangkok	4935988	4.94231
2513	Suttithawil-1999	Phramongkutklao College of Medicine	Thailand	100.531	13.7692	Bangkok	4935988	5.46436
2514	Tanphaichitra-1989	Ramathibodi Hospital	Thailand	100.527	13.766	Bangkok	4935988	4.94132
2516	Vandepitte-2014	Queen Sirikit National Institute of Child Health	Thailand	100.535	13.766	Bangkok	4935988	5.53137
2517	Wahab-1995	Hospital Universiti Sains Malaysia	Malaysia	102.282	6.09989	Kota Bahru	283657	5.17399
2518	Waiwarawooth-2008	Chonburi Hospital	Thailand	100.983	13.3522	Chon Buri	224441	5.6348
2519	Wangkaew-2006	Maharaj Nakorn Chiang Mai Hospital	Thailand	98.9743	18.7895	Chiang Mai	206270	1.31108
[truncated: 1,196 more rows]
